# Supplementary material for: Deoxynivalenol Induces Inflammation in IPEC-J2 Cells by Activating P38 Mapk And Erk1/2
Source: Toxins (Basel). 2020 Mar 13;12(3):180. doi: 10.3390/toxins12030180 (PMC7150952; doi:10.3390/toxins12030180)
Supplement: Supplementary file 1 [file toxins-12-00180-s001.zip]

Archive with 1 entries (1 files):
- toxins-729838-supplementary.xlsx
