# Supplementary material for: Deoxynivalenol Induces Inflammation in IPEC-J2 Cells by Activating P38 Mapk And Erk1/2
Source: Toxins (Basel). 2020 Mar 13;12(3):180. doi: 10.3390/toxins12030180 (PMC7150952; doi:10.3390/toxins12030180)
Supplement: Supplementary file 1 [file toxins-12-00180-s001.zip › toxins-729838-supplementary.xlsx]

## Sheet: table S1
gene id	gene name	description	X2h1_count	X2h2_count	X2h3_count	C1_count	C2_count	C3_count	X2h1_FPKM	X2h2_FPKM	X2h3_FPKM	C1_FPKM	C2_FPKM	C3_FPKM	g2	g1	log2FC	Pvalue	Qvalue	updown
ENSSSCG00000001050	EDN1	endothelin 1 [Source:HGNC Symbol;Acc:HGNC:3176]	1516	1509	1593	48	44	53	32.6159	34.8396	31.4643	1.08092	1.08421	0.982736	32.9733	1.04929	4.97381	0	0	UP
ENSSSCG00000002383	FOS	-	23268	19995	26278	483	434	572	490.558	452.383	508.623	10.6587	10.4798	10.3934	483.855	10.5106	5.52465	0	0	UP
ENSSSCG00000003155	PPP1R15A	protein phosphatase 1, regulatory subunit 15A [Source:HGNC Symbol;Acc:HGNC:14375]	9178	8523	10836	707	704	837	174.019	173.419	188.622	14.0312	15.2881	13.6775	178.687	14.3323	3.64009	0	0	UP
ENSSSCG00000004192	CTGF	-	15387	13975	17257	1837	1771	2349	292.727	285.309	301.403	36.58	38.5887	38.5145	293.146	37.8944	2.95156	0	0	UP
ENSSSCG00000005636	SLC25A25	calcium-binding mitochondrial carrier protein SCaMC-2 [Source:RefSeq peptide;Acc:NP_001157982]	2995	2684	3391	393	357	490	40.5449	38.992	42.1444	5.56874	5.53528	5.71699	40.5604	5.607	2.85477	0	0	UP
ENSSSCG00000005965	MYC	myc proto-oncogene protein [Source:RefSeq peptide;Acc:NP_001005154]	30800	28112	36835	5127	4753	6114	608.22	595.738	667.796	105.974	107.5	104.056	623.918	105.843	2.55942	0	0	UP
ENSSSCG00000006681	TXNIP	Thioredoxin-interacting protein [Source:UniProtKB/Swiss-Prot;Acc:Q2HY40]	3577	3609	4058	295	300	449	53.5033	57.9298	55.7245	4.61858	5.13943	5.78815	55.7192	5.18206	3.42658	0	0	UP
ENSSSCG00000006940	CYR61	cysteine-rich, angiogenic inducer, 61 [Source:HGNC Symbol;Acc:HGNC:2654]	84717	79819	89411	1871	1675	2367	1577.17	1594.66	1528.17	36.4591	35.7153	37.9785	1566.66	36.7176	5.41508	0	0	UP
ENSSSCG00000008090	IL1A	interleukin 1, alpha [Source:HGNC Symbol;Acc:HGNC:5991]	2143	1887	2140	193	171	222	53.5771	50.6271	49.1184	5.05057	4.89651	4.78346	51.1075	4.91018	3.37969	0	0	UP
ENSSSCG00000008959	CXCL2	C-X-C motif chemokine 2 precursor [Source:RefSeq peptide;Acc:NP_001001861]	3800	3687	3814	439	371	478	87.1913	90.7855	80.3421	10.5434	9.7498	9.45256	86.1063	9.91524	3.1184	0	0	UP
ENSSSCG00000008963	AREG	-	1933	1845	2239	257	225	306	72.0322	73.7811	76.5988	10.0243	9.60307	9.82762	74.1374	9.81833	2.91665	0	0	UP
ENSSSCG00000009482	SPRY2	sprouty RTK signaling antagonist 2 [Source:HGNC Symbol;Acc:HGNC:11270]	9505	8483	10229	1543	1372	1996	453.21	434.061	447.769	77.0085	74.9262	82.0238	445.013	77.9862	2.51256	0	0	UP
ENSSSCG00000010224	EGR2	early growth response 2 [Source:HGNC Symbol;Acc:HGNC:3239]	1209	1104	1325	8	0	17	19.455	19.0646	19.5746	0.13475	0	0.235766	19.3647	0.123505	7.29271	0	0	UP
ENSSSCG00000010624	DUSP5	dual specificity phosphatase 5 [Source:HGNC Symbol;Acc:HGNC:3071]	23882	22035	27792	3198	3102	4108	434.76	430.473	464.485	60.9372	64.6775	64.4528	443.239	63.3558	2.80654	0	0	UP
ENSSSCG00000011264	CSRNP1	cysteine-serine-rich nuclear protein 1 [Source:HGNC Symbol;Acc:HGNC:14300]	3655	3442	4202	240	243	363	52.0355	52.5868	54.9213	3.57641	3.96234	4.45401	53.1812	3.99759	3.73371	0	0	UP
ENSSSCG00000012967	FOSL1	FOS-like antigen 1 [Source:HGNC Symbol;Acc:HGNC:13718]	8729	7805	9863	1022	910	1226	110.989	106.498	115.133	13.6017	13.2523	13.435	110.873	13.4297	3.04542	0	0	UP
ENSSSCG00000013408	ADM	ADM Adrenomedullin Proadrenomedullin N-20 terminal peptide [Source:UniProtKB/Swiss-Prot;Acc:P53366]	5322	4963	5792	776	688	905	158.37	158.488	158.234	24.1705	23.4487	23.2102	158.364	23.6098	2.74579	0	0	UP
ENSSSCG00000013753	IER2	immediate early response 2 [Source:HGNC Symbol;Acc:HGNC:28871]	10123	9005	12455	716	695	961	687.054	655.872	776.065	50.8651	54.0255	56.213	706.33	53.7012	3.71732	0	0	UP
ENSSSCG00000014072	ENC1	ectodermal-neural cortex 1 (with BTB domain) [Source:HGNC Symbol;Acc:HGNC:3345]	10053	8751	11336	1291	1070	1551	197.314	184.32	204.265	26.5224	24.0535	26.2365	195.3	25.6041	2.93124	0	0	UP
ENSSSCG00000014336	EGR1	early growth response 1 [Source:HGNC Symbol;Acc:HGNC:3238]	56054	54163	63490	697	704	868	419.008	434.482	435.707	5.45348	6.02727	5.592	429.732	5.69092	6.23863	0	0	UP
ENSSSCG00000015595	ATF3	activating transcription factor 3 [Source:HGNC Symbol;Acc:HGNC:785]	44947	39799	48852	856	816	1105	599.317	569.485	598.014	11.9469	12.4617	12.6984	588.939	12.369	5.57331	0	0	UP
ENSSSCG00000022447	F3	coagulation factor III (thromboplastin, tissue factor) [Source:HGNC Symbol;Acc:HGNC:3541]	16815	15447	18130	392	348	446	460.927	454.394	456.253	11.2473	10.9256	10.5366	457.191	10.9032	5.38998	0	0	UP
ENSSSCG00000025698	SERPINE1	plasminogen activator inhibitor 1 precursor [Source:RefSeq peptide;Acc:NP_999075]	16230	14333	18083	2157	2057	2728	362.284	343.338	370.573	50.3972	52.5893	52.4816	358.732	51.8227	2.79125	0	0	UP
ENSSSCG00000026362	HES1	hes family bHLH transcription factor 1 [Source:HGNC Symbol;Acc:HGNC:5192]	10472	10070	11146	1105	1133	1433	308.574	318.43	301.524	34.0814	38.2378	36.3922	309.51	36.2371	3.09444	0	0	UP
ENSSSCG00000027607	IER3	immediate early response 3 [Source:HGNC Symbol;Acc:HGNC:5392]	5362	5185	7075	260	199	284	97.849	101.539	118.53	4.96625	4.15926	4.46663	105.973	4.53071	4.54781	0	0	UP
ENSSSCG00000028304	ZFP36L1	ZFP36 ring finger protein-like 1 [Source:HGNC Symbol;Acc:HGNC:1107]	13354	12474	14746	1441	1438	1799	186.361	186.812	188.926	21.0491	22.9846	21.6375	187.366	21.8904	3.09749	0	0	UP
ENSSSCG00000028322	BTG2	-	3833	3622	4256	36	42	58	64.4084	65.3139	65.6566	0.63318	0.80833	0.839971	65.1263	0.760494	6.42016	0	0	UP
ENSSSCG00000028828	KLF6	Kruppel-like factor 6 [Source:HGNC Symbol;Acc:HGNC:2235]	42488	38597	45528	4035	3840	5114	467.056	455.313	459.467	46.4271	48.3466	48.4502	460.612	47.7413	3.27024	0	0	UP
ENSSSCG00000030165	MAFF	v-maf avian musculoaponeurotic fibrosarcoma oncogene homolog F [Source:HGNC Symbol;Acc:HGNC:6780]	1136	1066	1388	64	61	79	16.3481	16.4626	18.3379	0.964039	1.00542	0.979816	17.0495	0.983093	4.11626	0	0	UP
ENSSSCG00000030839	JUN	-	74650	68315	87605	1174	1127	1372	970.467	953.061	1045.57	15.9751	16.7806	15.3722	989.699	16.0427	5.94701	0	0	UP
ENSSSCG00000000246	-	-	1575	1508	1597	142	106	137	63.9074	65.6637	59.4906	6.03091	4.92617	4.79096	63.0206	5.24935	3.58561	8.69044178737148e-318	4.78170534263041e-315	UP
ENSSSCG00000006105	GEM	GTP binding protein overexpressed in skeletal muscle [Source:HGNC Symbol;Acc:HGNC:4234]	1416	1299	1461	145	120	161	26.3073	25.8986	24.9194	2.81973	2.55346	2.57793	25.7084	2.65037	3.27797	4.52218260935211e-316	2.41046464897423e-313	UP
ENSSSCG00000016062	NABP1	-	5886	5498	6217	1081	1028	1241	156.966	157.342	152.209	30.1743	31.3987	28.5227	155.506	30.0319	2.3724	8.16542449006572e-315	4.22053471294109e-312	UP
ENSSSCG00000016925	PLK2	polo-like kinase 2 [Source:HGNC Symbol;Acc:HGNC:19699]	54096	52254	57519	11645	10664	14306	858.882	890.311	838.403	193.523	193.919	195.758	862.532	194.4	2.14955	1.43444997336457e-311	0	UP
ENSSSCG00000013735	JUNB	jun B proto-oncogene [Source:HGNC Symbol;Acc:HGNC:6205]	7938	7136	9670	1228	1113	1525	190.756	184.024	213.337	30.8881	30.6334	31.5841	196.039	31.0352	2.65917	0	1.07786e-306	UP
ENSSSCG00000011534	BHLHE40	-	11445	10161	12523	2464	2241	2898	231.677	220.728	232.728	52.2075	51.9567	50.5589	228.378	51.5744	2.1467	3.20289e-299	1.51755e-296	UP
ENSSSCG00000001906	CYP1A1	-	6252	5558	7563	923	832	1209	100.857	96.2188	112.009	15.5853	15.3725	16.8092	103.028	15.9223	2.69392	2.01154e-291	9.27318e-289	UP
ENSSSCG00000022839	-	-	11269	9538	11981	2110	1911	2690	86.482	78.551	84.4125	16.9492	16.7971	17.792	83.1485	17.1794	2.27501	1.19765e-283	5.37586e-281	UP
ENSSSCG00000001952	NFKBIA	NF-kappa-B inhibitor alpha [Source:UniProtKB/Swiss-Prot;Acc:Q08353]	3422	3220	3915	673	619	872	66.1311	66.7783	69.4593	13.6134	13.7009	14.5236	67.4562	13.946	2.2741	3.23335e-276	1.41413e-273	UP
ENSSSCG00000010312	PLAU	-	4648	4279	5421	932	801	1159	87.25	86.1976	93.4226	18.3122	17.2212	18.7506	88.9567	18.0947	2.29754	1.92988e-269	8.22947e-267	UP
ENSSSCG00000000155	TIMP3	TIMP metallopeptidase inhibitor 3 [Source:HGNC Symbol;Acc:HGNC:11822]	1612	1308	1676	170	158	212	141.212	122.961	134.789	15.5877	15.8525	16.0057	132.987	15.8153	3.0719	2.15613e-269	8.97003e-267	UP
ENSSSCG00000006652	MCL1	induced myeloid leukemia cell differentiation protein Mcl-1 [Source:RefSeq peptide;Acc:NP_999526]	8346	8347	8383	1397	1320	1684	583.985	626.769	538.512	102.316	105.786	101.554	583.089	103.219	2.49801	6.30745e-269	2.56157e-266	UP
ENSSSCG00000008334	MXD1	MAX dimerization protein 1 [Source:HGNC Symbol;Acc:HGNC:6761]	1777	1587	1871	200	231	272	93.7265	89.8267	90.5987	11.0415	13.9547	12.3645	91.384	12.4536	2.87538	2.37797e-266	9.43279e-264	UP
ENSSSCG00000014362	HBEGF	proheparin-binding EGF-like growth factor precursor [Source:RefSeq peptide;Acc:NP_999464]	3768	3433	4441	661	612	696	114.156	111.613	123.521	20.9611	21.2359	18.1731	116.43	20.1233	2.53252	2.70166e-264	1.04732e-261	UP
ENSSSCG00000009592	NFIL3	nuclear factor, interleukin 3 regulated [Source:HGNC Symbol;Acc:HGNC:7787]	4371	4221	4747	996	910	1196	50.0575	51.8749	49.9092	11.9391	11.9361	11.8046	50.6139	11.8933	2.08939	1.55901e-260	5.90934e-258	UP
ENSSSCG00000020970	IL-6	-	982	875	963	80	79	93	39.5264	37.7953	35.5857	3.37045	3.64197	3.22618	37.6358	3.41287	3.46305	3.04529e-258	1.12921e-255	UP
ENSSSCG00000001573	PIM1	Pim-1 proto-oncogene, serine/threonine kinase [Source:HGNC Symbol;Acc:HGNC:8986]	2439	2076	2716	432	406	542	42.0309	38.3918	42.9695	7.79232	8.01339	8.04987	41.1308	7.95186	2.37085	4.36188e-256	1.58299e-253	UP
ENSSSCG00000017962	KDM6B	lysine (K)-specific demethylase 6B [Source:HGNC Symbol;Acc:HGNC:29012]	3177	2864	3922	504	410	624	27.9498	27.0389	31.6769	4.64106	4.13122	4.73128	28.8885	4.50119	2.68212	7.02759e-252	2.49728e-249	UP
ENSSSCG00000023956	-	-	1554	1311	1652	218	182	228	17.7428	16.063	17.3162	2.60527	2.37999	2.24356	17.0407	2.4096	2.82211	1.29363e-251	4.50316e-249	UP
ENSSSCG00000007079	FLRT3	fibronectin leucine rich transmembrane protein 3 [Source:HGNC Symbol;Acc:HGNC:3762]	23456	21331	23958	5990	5497	7158	153.549	149.85	143.984	41.0435	41.2145	40.3846	149.128	40.8809	1.86705	4.75172e-244	1.621e-241	UP
ENSSSCG00000000521	PHLDA1	pleckstrin homology-like domain, family A, member 1 [Source:HGNC Symbol;Acc:HGNC:8933]	3400	2940	3825	688	636	860	131.693	122.204	136.016	27.8932	28.2146	28.7088	129.971	28.2722	2.20073	2.08295e-243	6.96643e-241	UP
ENSSSCG00000008598	RHOB	-	15825	14329	17989	3865	3708	4926	292.803	284.513	305.571	74.8526	78.5786	78.5523	294.296	77.3278	1.92821	3.54782e-243	1.16375e-240	UP
ENSSSCG00000021409	TRIB1	tribbles pseudokinase 1 [Source:HGNC Symbol;Acc:HGNC:16891]	1092	954	1234	138	128	166	37.6222	35.2715	39.0311	4.97651	5.05083	4.92904	37.3083	4.98546	2.9037	2.20069e-242	7.08247e-240	UP
ENSSSCG00000027646	TIPARP	TCDD-inducible poly(ADP-ribose) polymerase [Source:HGNC Symbol;Acc:HGNC:23696]	12065	10730	12497	3118	2765	3628	248.004	236.692	235.836	67.086	65.0966	64.2732	240.177	65.4852	1.87486	2.25722e-233	7.12988e-231	UP
ENSSSCG00000026454	PMAIP1	phorbol-12-myristate-13-acetate-induced protein 1 [Source:HGNC Symbol;Acc:HGNC:9108]	4524	4652	4072	487	444	609	106.618	117.652	88.1024	12.0133	11.9846	12.3696	104.124	12.1225	3.10255	5.73595e-222	1.77887e-219	UP
ENSSSCG00000028384	RND3	Rho family GTPase 3 [Source:HGNC Symbol;Acc:HGNC:671]	14636	13083	13873	3224	2772	3635	275.541	264.317	239.777	63.5307	59.7708	58.9794	259.878	60.7603	2.09663	2.17265e-218	6.61764e-216	UP
ENSSSCG00000011643	-	-	2021	1938	2323	486	444	596	36.5997	37.6633	38.6219	9.2124	9.20931	9.30227	37.6283	9.24133	2.02565	2.17884e-214	6.52009e-212	UP
ENSSSCG00000010464	-	-	2240	2085	2475	570	521	678	39.5207	39.4763	40.089	10.5263	10.528	10.3095	39.6953	10.4546	1.92483	4.99434e-214	1.46877e-211	UP
ENSSSCG00000017330	MAP3K14	mitogen-activated protein kinase kinase kinase 14 [Source:HGNC Symbol;Acc:HGNC:6853]	2203	1891	2477	476	422	546	18.7109	17.2356	19.3143	4.23168	4.10512	3.99673	18.4203	4.11118	2.16367	7.72109e-214	2.23218e-211	UP
ENSSSCG00000028552	BHLHE41	basic helix-loop-helix family, member e41 [Source:HGNC Symbol;Acc:HGNC:16617]	5954	5494	6678	1658	1559	1963	60.4111	59.8206	62.2053	17.6083	18.117	17.1657	60.8123	17.6303	1.7863	1.89267e-206	5.38053e-204	UP
ENSSSCG00000029507	RASGEF1B	ras-GEF domain-containing family member 1B [Source:RefSeq peptide;Acc:NP_001182296]	790	713	918	88	93	93	12.6539	12.2558	13.4994	1.47538	1.70614	1.28384	12.803	1.48846	3.1046	6.48279e-206	1.81274e-203	UP
ENSSSCG00000005437	KLF4	Kruppel-like factor 4 (gut) [Source:HGNC Symbol;Acc:HGNC:6348]	3887	3822	4512	805	873	1074	24.075	25.4037	25.6563	5.21883	6.19297	5.73308	25.045	5.71496	2.13171	2.71807e-202	7.47775e-200	UP
ENSSSCG00000029488	ADAMTS1	-	7249	6343	7960	1958	1739	2172	77.9049	73.1535	78.5367	22.0254	21.4052	20.1177	76.5317	21.1828	1.85317	1.04323e-198	2.8245e-196	UP
ENSSSCG00000010831	DUSP10	dual specificity phosphatase 10 [Source:HGNC Symbol;Acc:HGNC:3065]	798	694	765	80	60	104	14.1677	13.2224	12.469	1.48665	1.22005	1.59133	13.2864	1.43268	3.21316	2.64704e-195	7.05476e-193	UP
ENSSSCG00000010219	ARID5B	AT rich interactive domain 5B (MRF1-like) [Source:HGNC Symbol;Acc:HGNC:17362]	10742	9645	11010	3141	2827	3719	65.5185	63.1299	61.6509	20.0527	19.7486	19.5496	63.4331	19.7836	1.68093	1.95551e-192	5.13156e-190	UP
ENSSSCG00000016646	IFRD1	interferon-related developmental regulator 1 [Source:HGNC Symbol;Acc:HGNC:5456]	6845	6243	7643	1947	1864	2423	174.609	170.899	178.99	51.9856	54.4591	53.2694	174.832	53.238	1.71544	4.90385e-192	1.26735e-189	UP
ENSSSCG00000024596	NOCT	nocturnin [Source:HGNC Symbol;Acc:HGNC:14254]	2030	1917	2276	552	499	653	31.5977	32.021	32.524	8.99338	8.89594	8.76001	32.0476	8.88311	1.85108	3.08351e-191	7.85006e-189	UP
ENSSSCG00000010461	ANKRD1	ankyrin repeat domain 1 (cardiac muscle) [Source:HGNC Symbol;Acc:HGNC:15819]	2060	1816	2049	396	377	555	55.2944	52.3098	50.4927	11.1259	11.5901	12.8392	52.699	11.8517	2.15268	1.10221e-190	2.76476e-188	UP
ENSSSCG00000017202	H3F3B	H3 histone, family 3B (H3.3B) [Source:HGNC Symbol;Acc:HGNC:4765]	59926	59396	66316	18099	17309	22675	986.08	1048.84	1001.82	311.729	326.213	321.571	1012.24	319.838	1.66215	3.51221e-190	8.6823e-188	UP
ENSSSCG00000016991	DUSP1	-	25563	14081	29309	643	549	793	257.005	151.921	270.523	6.76652	6.32171	6.87123	226.483	6.65315	5.08922	9.01589e-186	2.19692e-183	UP
ENSSSCG00000017668	VMP1	vacuole membrane protein 1 [Source:HGNC Symbol;Acc:HGNC:29559]	23378	22158	23467	6730	6039	7887	246.553	250.777	227.214	74.2923	72.9459	71.6882	241.515	72.9755	1.72663	1.09487e-185	2.6303e-183	UP
ENSSSCG00000022284	DUSP6	dual specificity phosphatase 6 [Source:HGNC Symbol;Acc:HGNC:3072]	2873	2960	3654	723	609	831	135.7	150.034	158.448	35.7444	32.9453	33.828	148.06	34.1726	2.11528	1.29008e-184	3.05622e-182	UP
ENSSSCG00000003509	SH2D5	SH2 domain containing 5 [Source:HGNC Symbol;Acc:HGNC:28819]	1507	1263	1575	323	291	395	20.4931	18.4311	19.6629	4.5975	4.53232	4.62939	19.5291	4.58641	2.09019	9.24759e-184	2.16077e-181	UP
ENSSSCG00000027243	NUAK2	NUAK family, SNF1-like kinase, 2 [Source:HGNC Symbol;Acc:HGNC:29558]	2061	1858	2424	477	461	624	29.9553	28.9798	32.3445	7.25669	7.67413	7.8165	30.4265	7.58244	2.0046	3.74943e-182	8.64243e-180	UP
ENSSSCG00000015541	-	-	2185	1929	2905	308	255	412	101.298	95.9703	123.643	14.9461	13.5402	16.4619	106.971	14.9827	2.83584	4.77413e-179	1.08576e-176	UP
ENSSSCG00000004195	-	Arginase-1 [Source:UniProtKB/Swiss-Prot;Acc:Q95JC8]	615	520	586	44	52	60	13.8304	12.5492	12.0985	1.0357	1.33936	1.16291	12.826	1.17933	3.44304	1.05064e-178	2.35798e-176	UP
ENSSSCG00000003928	PLK3	polo-like kinase 3 [Source:HGNC Symbol;Acc:HGNC:2154]	1822	1704	2199	362	380	512	30.5141	30.625	33.8105	6.3458	7.28901	7.39017	31.6499	7.00833	2.17506	3.41654e-178	7.56829e-176	UP
ENSSSCG00000012050	RCAN1	regulator of calcineurin 1 [Source:HGNC Symbol;Acc:HGNC:3040]	2477	2204	2454	443	501	624	47.9097	45.747	43.5757	8.96863	11.0986	10.4019	45.7441	10.1564	2.1712	1.56652e-177	3.42565e-175	UP
ENSSSCG00000004154	TNFAIP3	tumor necrosis factor, alpha-induced protein 3 [Source:HGNC Symbol;Acc:HGNC:11896]	14657	12745	15590	421	685	865	91.3195	85.2142	89.1739	2.74552	4.88812	4.64479	88.5692	4.09281	4.43564	4.44695e-173	9.60147e-171	UP
ENSSSCG00000026543	-	-	1781	1681	1995	430	428	599	79.6285	80.654	81.8881	20.1233	21.917	23.0815	80.7235	21.7072	1.89481	5.07412e-167	1.08187e-164	UP
ENSSSCG00000012068	ETS2	v-ets avian erythroblastosis virus E26 oncogene homolog 2 [Source:HGNC Symbol;Acc:HGNC:3489]	1377	1294	1576	271	199	349	42.9558	43.3187	45.1353	8.84874	7.11007	9.38308	43.8033	8.4473	2.37448	5.87497e-166	1.23715e-163	UP
ENSSSCG00000002252	ARRDC4	arrestin domain containing 4 [Source:HGNC Symbol;Acc:HGNC:28087]	2058	1859	2008	528	461	601	19.7171	19.1131	17.6618	5.29489	5.05861	4.96254	18.8307	5.10535	1.883	6.96154e-162	1.44808e-159	UP
ENSSSCG00000009152	SGMS2	sphingomyelin synthase 2 [Source:HGNC Symbol;Acc:HGNC:28395]	3142	2743	2965	818	715	929	26.5218	24.8471	22.977	7.22728	6.91249	6.7584	24.782	6.96606	1.83088	8.49851e-153	1.74649e-150	UP
ENSSSCG00000012026	ADAMTS1	A disintegrin and metalloproteinase with thrombospondin motifs 1 precursor [Source:RefSeq peptide;Acc:NP_001138315]	8136	6749	9274	2271	1959	2682	97.6013	86.8836	102.137	28.5159	26.9161	27.7291	95.5408	27.7204	1.78517	9.03278e-151	1.83419e-148	UP
ENSSSCG00000025206	RNF19B	ring finger protein 19B [Source:HGNC Symbol;Acc:HGNC:26886]	1911	1725	2166	573	542	691	35.7832	34.6626	37.2349	11.2305	11.6239	11.1514	35.8936	11.3352	1.66291	1.99008e-149	3.99351e-147	UP
ENSSSCG00000011708	TSC22D2	TSC22 domain family, member 2 [Source:HGNC Symbol;Acc:HGNC:29095]	5681	4968	5930	1849	1630	2280	66.8554	62.7403	64.0677	22.7758	21.9701	23.1248	64.5545	22.6236	1.51269	1.90033e-147	3.76907e-145	UP
ENSSSCG00000016690	-	-	652	548	684	114	99	118	24.157	21.7887	23.2662	4.42106	4.20111	3.76798	23.0706	4.13005	2.48183	1.25257e-142	2.45576e-140	UP
ENSSSCG00000016254	CCL20	chemokine (C-C motif) ligand 20 [Source:HGNC Symbol;Acc:HGNC:10619]	299	265	310	25	11	25	9.89411	9.41034	9.41759	0.865904	0.416907	0.71298	9.57401	0.665264	3.84713	1.43127e-140	2.77423e-138	UP
ENSSSCG00000001046	-	-	557	519	651	104	83	103	5.45911	5.45867	5.85761	1.0669	0.931706	0.870032	5.5918	0.956214	2.54791	3.0471e-140	5.83983e-138	UP
ENSSSCG00000008962	EREG	epiregulin [Source:HGNC Symbol;Acc:HGNC:3443]	2233	2098	2458	752	621	802	227.332	229.209	229.735	80.1339	72.4098	70.3687	228.759	74.3041	1.62231	6.57793e-139	1.24666e-136	UP
ENSSSCG00000012173	SAT1	Diamine acetyltransferase 1 [Source:UniProtKB/Swiss-Prot;Acc:Q28999]	5215	5006	5240	1533	1183	1709	46.8364	48.2473	43.2049	14.4111	12.1687	13.2283	46.0962	13.2694	1.79655	8.70196e-138	1.63109e-135	UP
ENSSSCG00000028326	NR4A1	nuclear receptor subfamily 4, group A, member 1 [Source:HGNC Symbol;Acc:HGNC:7980]	265	256	350	7	14	12	11.4299	11.8492	13.8591	0.316005	0.691606	0.446063	12.3794	0.484558	4.67513	4.59057e-134	8.51101e-132	UP
ENSSSCG00000021443	SGK1	serum/glucocorticoid regulated kinase 1 [Source:HGNC Symbol;Acc:HGNC:10810]	15936	14402	17117	6017	5665	7549	299.143	290.119	294.985	118.224	121.796	122.13	294.749	120.716	1.28787	1.09005e-132	1.99924e-130	UP
ENSSSCG00000021404	-	-	907	713	1079	136	121	162	12.7959	10.7946	13.9752	2.00829	1.95515	1.96974	12.5219	1.97773	2.66254	9.51526e-132	1.72662e-129	UP
ENSSSCG00000005981	FBXO32	F-box only protein 32 [Source:RefSeq peptide;Acc:NP_001038053]	2019	1786	2082	615	568	808	44.0668	41.8322	41.7186	14.05	14.199	15.1991	42.5392	14.4827	1.55446	1.80838e-127	3.24689e-125	UP
ENSSSCG00000023063	DUSP16	dual specificity phosphatase 16 [Source:HGNC Symbol;Acc:HGNC:17909]	975	854	1030	250	238	325	53.4851	50.2736	51.8727	14.3547	14.9533	15.3654	51.8771	14.8911	1.80065	2.19783e-126	3.90504e-124	UP
ENSSSCG00000004509	LIPG	lipase, endothelial [Source:HGNC Symbol;Acc:HGNC:6623]	38327	35510	40721	15567	14300	19040	403.552	401.235	393.628	171.564	172.45	172.78	399.472	172.265	1.21347	1.58198e-123	2.78183e-121	UP
ENSSSCG00000004789	THBS1	-	124436	110887	124144	44350	39946	56196	823.533	787.534	754.282	307.223	302.789	320.533	788.45	310.182	1.3459	7.55724e-123	1.31534e-120	UP
ENSSSCG00000027850	IL6	-	272	296	313	22	25	24	7.42444	8.67042	7.84356	0.628568	0.781581	0.564606	7.97947	0.658252	3.59958	1.95271e-119	3.36438e-117	UP
ENSSSCG00000011133	PFKFB3	6-phosphofructo-2-kinase/fructose-2,6-biphosphatase 3 [Source:HGNC Symbol;Acc:HGNC:8874]	617	505	733	81	86	120	13.9727	12.2727	15.2396	1.92002	2.23063	2.34211	13.8283	2.16425	2.67568	7.76599e-119	1.32464e-116	UP
ENSSSCG00000029347	ZNF878	zinc finger protein 878 [Source:HGNC Symbol;Acc:HGNC:37246]	1372	1225	1360	352	252	421	25.7011	24.6257	23.3889	6.90186	5.40669	6.79692	24.5719	6.36849	1.94799	1.97596e-118	3.33702e-116	UP
ENSSSCG00000003471	EPHA2	EPH receptor A2 [Source:HGNC Symbol;Acc:HGNC:3386]	16482	15032	19705	6246	5680	7826	174.64	170.925	191.683	69.2727	68.9312	71.4672	179.083	69.8904	1.35746	1.01467e-116	1.69678e-114	UP
ENSSSCG00000004142	CITED2	Cbp/p300-interacting transactivator, with Glu/Asp-rich carboxy-terminal domain, 2 [Source:HGNC Symbol;Acc:HGNC:1987]	997	910	1260	217	231	262	54.8251	53.7006	63.6103	12.4902	14.5488	12.417	57.3787	13.152	2.12523	1.05925e-116	1.75413e-114	UP
ENSSSCG00000009630	EGR3	early growth response 3 [Source:HGNC Symbol;Acc:HGNC:3240]	271	271	413	10	6	10	11.6664	12.5196	16.3226	0.450609	0.295823	0.371036	13.5028	0.37249	5.17992	1.16075e-116	1.90375e-114	UP
ENSSSCG00000015659	YOD1	YOD1 deubiquitinase [Source:HGNC Symbol;Acc:HGNC:25035]	1202	1088	1384	392	334	465	39.004	37.8867	41.2301	13.3142	12.4132	13.0044	39.3736	12.9106	1.60867	6.77838e-116	1.10113e-113	UP
ENSSSCG00000002345	-	-	4104	3722	4196	1518	1357	1862	36.8584	35.8723	34.5969	14.2701	13.9586	14.4125	35.7759	14.2137	1.3317	2.35429e-115	3.78841e-113	UP
ENSSSCG00000005027	FRMD6	FERM domain containing 6 [Source:HGNC Symbol;Acc:HGNC:19839]	11767	10449	11921	4295	4095	5394	113.7	108.349	105.75	43.4394	45.3192	44.9199	109.266	44.5595	1.29405	2.60838e-115	4.15804e-113	UP
ENSSSCG00000023589	BIRC3	baculoviral IAP repeat containing 3 [Source:HGNC Symbol;Acc:HGNC:591]	1635	1603	1750	537	463	540	47.8659	50.3612	47.0348	16.4554	15.5247	13.6249	48.4206	15.2016	1.67139	1.96029e-114	3.09598e-112	UP
ENSSSCG00000007735	RABGEF1	RAB guanine nucleotide exchange factor (GEF) 1 [Source:HGNC Symbol;Acc:HGNC:17676]	4321	3919	4392	1643	1471	1981	49.8767	48.5447	46.5424	19.8507	19.4472	19.7074	48.3212	19.6685	1.29677	1.14729e-110	1.79535e-108	UP
ENSSSCG00000006335	RGS4	-	1480	1378	1507	492	439	535	22.578	22.5594	21.1062	7.85624	7.67045	7.03412	22.0812	7.52027	1.55396	1.58674e-109	2.46046e-107	UP
ENSSSCG00000007067	JAG1	jagged 1 [Source:HGNC Symbol;Acc:HGNC:6188]	44390	40419	47631	19000	16518	23070	286.276	279.73	282.009	128.256	122.008	128.227	282.672	126.164	1.16383	3.82223e-109	5.8735e-107	UP
ENSSSCG00000008301	EGR4	early growth response 4 [Source:HGNC Symbol;Acc:HGNC:3241]	212	165	256	7	4	4	5.12723	4.28238	5.68408	0.177193	0.110805	0.0833661	5.03123	0.123788	5.34497	1.81169e-108	2.75911e-106	UP
ENSSSCG00000003065	PLAUR	plasminogen activator, urokinase receptor [Source:HGNC Symbol;Acc:HGNC:9053]	1228	974	1337	300	300	339	18.1814	15.4754	18.1733	4.64917	5.08725	4.32574	17.2767	4.68739	1.88197	1.03179e-107	1.55746e-105	UP
ENSSSCG00000007401	SDC4	syndecan 4 [Source:HGNC Symbol;Acc:HGNC:10661]	7983	7159	8781	2978	2895	3907	443.845	427.141	448.211	173.307	184.351	187.215	439.732	181.624	1.27567	1.95094e-106	2.91905e-104	UP
ENSSSCG00000009462	-	-	3609	3291	4391	1340	1232	1637	243.846	238.622	272.374	94.7675	95.3395	95.3258	251.614	95.1443	1.40303	1.05756e-104	1.5686e-102	UP
ENSSSCG00000017279	ERN1	endoplasmic reticulum to nucleus signaling 1 [Source:HGNC Symbol;Acc:HGNC:3449]	3532	3186	3895	1462	1246	1724	23.8751	23.1113	24.1716	10.3442	9.64661	10.0437	23.7193	10.0115	1.2444	3.37924e-102	4.96893e-100	UP
ENSSSCG00000030268	-	-	4330	4278	4570	1697	1596	1983	42.2547	44.8004	40.9427	17.3338	17.8383	16.6779	42.6659	17.2833	1.3037	3.92948e-102	5.72865e-100	UP
ENSSSCG00000021597	PHLDA2	pleckstrin homology-like domain, family A, member 2 [Source:HGNC Symbol;Acc:HGNC:12385]	565	549	624	139	138	188	82.6505	86.1833	83.8022	21.2832	23.121	23.7022	84.212	22.7021	1.8912	2.59268e-101	3.74775e-99	UP
ENSSSCG00000006276	CEBPD	CCAAT/enhancer binding protein (C/EBP), delta [Source:HGNC Symbol;Acc:HGNC:1835]	1312	1177	1669	401	355	494	38.6099	37.1702	45.0914	12.3519	11.9654	12.5292	40.2905	12.2822	1.71388	4.84587e-97	6.94589e-95	UP
ENSSSCG00000001138	-	-	16781	15096	19113	7053	6826	9130	1154.54	1114.57	1207.24	507.913	537.885	541.369	1158.78	529.056	1.13112	4.06834e-91	5.7828e-89	UP
ENSSSCG00000016140	FZD5	frizzled class receptor 5 [Source:HGNC Symbol;Acc:HGNC:4043]	1648	1393	1630	594	519	720	23.4622	21.2822	21.3046	8.85164	8.46276	8.83439	22.0163	8.71627	1.33679	4.6678e-88	6.58005e-86	UP
ENSSSCG00000023863	TSC22D1	TSC22 domain family, member 1 [Source:HGNC Symbol;Acc:HGNC:16826]	4782	4214	4836	1536	1697	2035	340.939	322.415	316.538	114.626	138.574	125.044	326.63	126.081	1.37331	2.51839e-86	3.521e-84	UP
ENSSSCG00000011076	-	-	355	308	388	61	65	95	16.3574	15.2297	16.4131	2.94198	3.43031	3.77261	16.0001	3.38163	2.24229	5.10444e-86	7.07857e-84	UP
ENSSSCG00000026832	CSF1	macrophage colony-stimulating factor 1 precursor [Source:RefSeq peptide;Acc:NP_001231452]	786	660	847	187	214	269	37.7964	34.0585	37.3925	9.41228	11.7862	11.1484	36.4158	10.7823	1.7559	1.99843e-85	2.74897e-83	UP
ENSSSCG00000024174	TGIF1	TGFB-induced factor homeobox 1 [Source:HGNC Symbol;Acc:HGNC:11776]	5239	5088	6101	2396	2210	2983	162.758	169.626	174.007	77.9121	78.6353	79.869	168.797	78.8054	1.09892	3.6023e-85	4.91555e-83	UP
ENSSSCG00000010531	R3HCC1L	R3H domain and coiled-coil containing 1-like [Source:HGNC Symbol;Acc:HGNC:23512]	1910	1798	1878	721	567	788	26.7458	27.0188	24.143	10.5678	9.09363	9.51001	25.9692	9.7238	1.41721	7.02037e-85	9.50369e-83	UP
ENSSSCG00000016420	INSIG1	-	1317	1061	1334	444	391	535	20.9837	18.1412	19.5131	7.40466	7.13519	7.34652	19.546	7.29546	1.4218	1.78737e-84	2.40056e-82	UP
ENSSSCG00000014156	ARRDC3	arrestin domain containing 3 [Source:HGNC Symbol;Acc:HGNC:29263]	4188	4039	4225	1768	1600	2110	44.5739	46.1319	41.2832	19.6961	19.5041	19.3548	43.9963	19.5183	1.17255	2.67737e-82	3.5678e-80	UP
ENSSSCG00000028137	-	-	524	479	557	145	116	192	25.1175	24.6396	24.5116	7.27509	6.36846	7.9319	24.7562	7.19182	1.78336	9.10957e-82	1.20451e-79	UP
ENSSSCG00000005264	-	-	2825	2783	3393	1277	1148	1587	70.2393	74.2555	77.4495	33.2336	32.6916	34.0072	73.9815	33.3108	1.15117	1.02853e-79	1.34951e-77	UP
ENSSSCG00000030547	PIP5K1A	phosphatidylinositol-4-phosphate 5-kinase, type I, alpha [Source:HGNC Symbol;Acc:HGNC:8994]	5322	4944	5743	2587	2301	3018	65.2112	65.0099	64.6039	33.1794	32.2921	31.8712	64.9417	32.4476	1.00103	3.40139e-78	4.42882e-76	UP
ENSSSCG00000027206	PARD6B	uncharacterized protein LOC100151957 [Source:RefSeq peptide;Acc:NP_001124004]	8861	8243	8837	3943	3519	4680	88.81	88.6581	81.3125	41.3648	40.3953	40.4257	86.2602	40.7286	1.08265	3.95746e-78	5.11381e-76	UP
ENSSSCG00000012029	BACH1	BTB and CNC homology 1, basic leucine zipper transcription factor 1 [Source:HGNC Symbol;Acc:HGNC:935]	6826	5754	6915	2889	2349	3320	124.214	112.364	115.523	55.0271	48.9575	52.0684	117.367	52.0177	1.17395	4.74968e-78	6.09138e-76	UP
ENSSSCG00000023174	USP53	ubiquitin specific peptidase 53 [Source:HGNC Symbol;Acc:HGNC:29255]	5830	5235	5327	2145	1979	2496	46.9159	45.2087	39.3557	18.0677	18.2402	17.3112	43.8267	17.8731	1.29402	7.26056e-78	9.24204e-76	UP
ENSSSCG00000029042	-	-	225	199	223	36	26	45	2.58657	2.45499	2.35353	0.433178	0.342327	0.445846	2.46503	0.407117	2.59809	2.37467e-76	3.00035e-74	UP
ENSSSCG00000007032	PLAT	plasminogen activator, tissue [Source:HGNC Symbol;Acc:HGNC:9051]	5935	5493	6840	2897	2572	3436	101.465	100.776	107.355	51.8404	50.3614	50.6267	103.199	50.9428	1.01847	5.71616e-76	7.16916e-74	UP
ENSSSCG00000009216	SPP1	secreted phosphoprotein 1 [Source:HGNC Symbol;Acc:HGNC:11255]	2645	2741	2913	1145	1095	1403	83.6075	92.9785	84.5344	37.8835	39.643	38.2217	87.0401	38.5827	1.17373	7.06631e-76	8.79781e-74	UP
ENSSSCG00000022812	ARID3B	AT rich interactive domain 3B (BRIGHT-like) [Source:HGNC Symbol;Acc:HGNC:14350]	877	776	933	328	236	349	11.1104	10.5499	10.8514	4.34941	3.42433	3.81056	10.8372	3.86143	1.48879	4.99323e-74	6.17171e-72	UP
ENSSSCG00000017983	PER1	period circadian clock 1 [Source:HGNC Symbol;Acc:HGNC:8845]	1853	1626	2143	778	665	964	12.0568	11.3536	12.8013	5.29862	4.95579	5.40589	12.0706	5.2201	1.20934	6.9325e-74	8.50702e-72	UP
ENSSSCG00000029980	-	-	1746	1630	1918	819	739	999	45.9118	45.9961	46.3022	22.5418	22.2565	22.64	46.07	22.4795	1.03522	3.2608e-70	3.97282e-68	UP
ENSSSCG00000007208	TRIB3	tribbles pseudokinase 3 [Source:HGNC Symbol;Acc:HGNC:16228]	2543	2254	3011	1087	974	1403	36.2498	34.48	39.4043	16.2186	15.902	17.2365	36.7114	16.4524	1.15793	8.22324e-70	9.94779e-68	UP
ENSSSCG00000009071	JADE1	jade family PHD finger 1 [Source:HGNC Symbol;Acc:HGNC:30027]	16851	14401	15825	7308	6271	8144	126.506	116.02	109.07	57.4263	53.9208	52.6935	117.199	54.6802	1.09987	3.05775e-69	3.67296e-67	UP
ENSSSCG00000029352	CCNL1	cyclin L1 [Source:HGNC Symbol;Acc:HGNC:20569]	4329	3847	4361	2007	1655	2142	95.6864	91.2512	88.4956	46.4339	41.898	40.8051	91.811	43.0456	1.0928	5.5641e-69	6.63684e-67	UP
ENSSSCG00000012915	CLCF1	cardiotrophin-like cytokine factor 1 [Source:HGNC Symbol;Acc:HGNC:17412]	1026	874	1290	258	220	387	29.1313	26.6304	33.626	7.66757	7.1543	9.47012	29.7959	8.09733	1.8796	5.82482e-69	6.89957e-67	UP
ENSSSCG00000015235	ETS1	v-ets avian erythroblastosis virus E26 oncogene homolog 1 [Source:HGNC Symbol;Acc:HGNC:3488]	4735	4214	5265	2282	1940	2780	117.341	112.067	119.785	59.1932	55.0637	59.3756	116.398	57.8775	1.00799	1.243e-68	1.4622e-66	UP
ENSSSCG00000003392	SLC25A33	solute carrier family 25 (pyrimidine nucleotide carrier), member 33 [Source:HGNC Symbol;Acc:HGNC:29681]	1249	1070	1314	440	435	624	46.8135	43.0374	45.2144	17.2618	18.6737	20.157	45.0218	18.6975	1.26778	2.72511e-68	3.18371e-66	UP
ENSSSCG00000005601	HSPA5	heat shock 70kDa protein 5 (glucose-regulated protein, 78kDa) [Source:HGNC Symbol;Acc:HGNC:5238]	35570	34447	39354	18232	17274	22868	782.018	812.714	794.318	419.558	434.969	433.304	796.35	429.277	0.891494	3.7265e-68	4.32401e-66	-
ENSSSCG00000024509	SLC30A1	solute carrier family 30 (zinc transporter), member 1 [Source:HGNC Symbol;Acc:HGNC:11012]	2389	2113	2469	1098	1028	1303	92.2967	87.6038	87.5718	44.4015	45.4878	43.3857	89.1574	44.425	1.00498	4.06621e-68	4.68631e-66	UP
ENSSSCG00000030368	HSP70.2	Sus scrofa heat shock protein 70.2 (HSP70.2), mRNA. [Source:RefSeq mRNA;Acc:NM_213766]	11740	10667	13887	5760	5320	7253	295.308	287.941	320.693	151.655	153.268	157.238	301.314	154.054	0.967836	1.20367e-66	1.37792e-64	-
ENSSSCG00000022689	GADD45B	growth arrest and DNA-damage-inducible, beta [Source:HGNC Symbol;Acc:HGNC:4096]	608	582	709	211	218	285	16.2331	16.6754	17.3787	5.89665	6.66634	6.55808	16.7624	6.37369	1.39503	1.51303e-65	1.72052e-63	UP
ENSSSCG00000025008	NRG1	neuregulin 1 [Source:HGNC Symbol;Acc:HGNC:7997]	2005	1850	1897	828	736	932	16.8206	16.6553	14.6106	7.27082	7.07194	6.7387	16.0289	7.02715	1.18966	1.8494e-65	2.08908e-63	UP
ENSSSCG00000005944	NDRG1	N-myc downstream regulated 1 [Source:HGNC Symbol;Acc:HGNC:7679]	4484	4194	5460	1815	1697	2572	193.771	194.494	216.616	82.0967	83.9921	95.7915	201.627	87.2934	1.20774	4.37222e-65	4.90637e-63	UP
ENSSSCG00000024970	ETV3	ets variant 3 [Source:HGNC Symbol;Acc:HGNC:3492]	4709	4330	5053	2455	2137	2799	38.2283	37.7223	37.6599	20.8609	19.8698	19.5836	37.8702	20.1048	0.913525	2.35484e-64	2.62526e-62	-
ENSSSCG00000030278	MLLT11	-	1245	1163	1275	486	505	631	37.4426	37.5345	35.203	15.2988	17.3949	16.3553	36.7267	16.3497	1.16757	5.73769e-64	6.35505e-62	UP
ENSSSCG00000002350	-	-	1220	1078	1427	467	412	645	27.1522	25.7465	29.157	10.879	10.5021	12.3719	27.3519	11.251	1.28159	1.83469e-62	2.01899e-60	UP
ENSSSCG00000001347	PPP1R10	protein phosphatase 1, regulatory subunit 10 [Source:HGNC Symbol;Acc:HGNC:9284]	5812	5369	6832	2826	2678	3633	42.4689	42.1011	45.8318	21.6144	22.4124	22.8793	43.4673	22.302	0.962753	2.58698e-62	2.82859e-60	-
ENSSSCG00000028760	KLF5	Kruppel-like factor 5 (intestinal) [Source:HGNC Symbol;Acc:HGNC:6349]	1278	1178	1573	512	524	604	127.523	126.141	144.098	53.4752	59.8854	51.9429	132.588	55.1012	1.26679	3.42347e-62	3.71937e-60	UP
ENSSSCG00000006290	SLC19A2	-	2164	1939	2019	919	785	1058	26.2807	25.2703	22.5107	11.6821	10.919	11.0738	24.6872	11.225	1.13706	6.05027e-61	6.53161e-59	UP
ENSSSCG00000025957	HIST1H2BH	histone cluster 1, H2bh [Source:HGNC Symbol;Acc:HGNC:4755]	3605	3395	4372	1673	1559	2230	427.697	432.239	476.194	207.755	211.841	228.017	445.377	215.871	1.04486	1.90089e-60	2.03921e-58	UP
ENSSSCG00000001137	HIST1H1D	histone cluster 1, H1d [Source:HGNC Symbol;Acc:HGNC:4717]	8483	7864	9791	3477	3759	4843	574.022	571.053	608.246	246.269	291.329	282.44	584.441	273.346	1.09633	3.62714e-60	3.86676e-58	UP
ENSSSCG00000023315	THOC6	THO complex 6 [Source:HGNC Symbol;Acc:HGNC:28369]	1156	976	1279	494	451	602	37.6193	34.0845	38.2118	16.827	16.8098	16.8843	36.6385	16.8404	1.12144	5.8106e-60	6.15598e-58	UP
ENSSSCG00000011028	EPC1	enhancer of polycomb homolog 1 (Drosophila) [Source:HGNC Symbol;Acc:HGNC:19876]	2031	1942	2045	973	792	1034	21.9997	22.5741	20.3364	11.0318	9.82573	9.65295	21.6367	10.1702	1.08914	7.94599e-58	8.36634e-56	UP
ENSSSCG00000005102	AEN	apoptosis enhancing nuclease [Source:HGNC Symbol;Acc:HGNC:25722]	4471	4316	5417	2383	2184	2835	70.4172	72.9473	78.326	39.2847	39.3966	38.4821	73.8968	39.0545	0.920024	1.83359e-57	1.91875e-55	-
ENSSSCG00000023901	-	-	1394	1245	1539	682	603	813	28.0799	26.9126	28.4606	14.3795	13.9118	14.1142	27.8177	14.1351	0.976718	2.84525e-57	2.95923e-55	-
ENSSSCG00000017539	HOXB6	homeobox B6 [Source:HGNC Symbol;Acc:HGNC:5117]	248	231	299	721	600	832	8.55076	8.54708	9.46448	26.0204	23.6939	24.7234	8.85411	24.8126	-1.48665	5.47429e-57	5.65909e-55	DOWN
ENSSSCG00000022111	-	-	709	714	844	263	291	349	15.1099	16.3293	16.5132	5.86672	7.10299	6.41022	15.9841	6.45998	1.30704	2.20402e-56	2.2647e-54	UP
ENSSSCG00000025720	-	-	1810	1620	1950	655	686	1006	139.855	134.329	138.327	52.9744	60.7094	66.9931	137.504	60.2256	1.19102	2.56111e-56	2.61586e-54	UP
ENSSSCG00000008362	SERTAD2	SERTA domain containing 2 [Source:HGNC Symbol;Acc:HGNC:30784]	550	510	650	209	211	243	26.476	26.346	28.7261	10.5308	11.6334	10.0816	27.1827	10.7486	1.33854	7.23145e-56	7.34207e-54	UP
ENSSSCG00000013940	NLRP3	NLR family, pyrin domain containing 3 [Source:HGNC Symbol;Acc:HGNC:16400]	411	390	347	88	81	87	7.39567	7.53102	5.73242	1.65746	1.66937	1.34923	6.88637	1.55869	2.14341	1.91961e-55	1.93745e-53	UP
ENSSSCG00000023360	-	-	6720	6503	8427	3167	3050	4259	772.916	802.658	889.835	381.273	401.787	422.185	821.803	401.748	1.0325	2.12693e-55	2.13406e-53	UP
ENSSSCG00000006718	ZNF697	zinc finger protein 697 [Source:HGNC Symbol;Acc:HGNC:32034]	950	836	1070	413	406	521	20.886	19.7239	21.5968	9.50404	10.2233	9.87193	20.7356	9.86643	1.07151	8.39774e-55	8.37662e-53	UP
ENSSSCG00000000914	BTG1	-	3392	3226	3552	1710	1606	2180	85.848	87.6178	82.5316	45.2997	46.5535	47.5513	85.3325	46.4682	0.876852	3.08122e-54	3.0556e-52	-
ENSSSCG00000006987	SLC7A2	-	684	448	566	141	120	156	10.1072	7.10409	7.67832	2.18083	2.03091	1.9867	8.29654	2.06615	2.00557	3.71451e-54	3.66233e-52	UP
ENSSSCG00000011810	BCL6	B-cell CLL/lymphoma 6 [Source:HGNC Symbol;Acc:HGNC:1001]	1051	1068	1349	517	428	581	14.3094	15.6042	16.8618	7.36773	6.67411	6.81751	15.5918	6.95312	1.16505	5.10883e-53	5.00812e-51	UP
ENSSSCG00000023773	ARG1	-	197	197	217	55	30	55	2.1645	2.32279	2.18889	0.632522	0.377522	0.52082	2.22539	0.510288	2.12468	7.7611e-53	7.56463e-51	UP
ENSSSCG00000008839	CHIC2	cysteine-rich hydrophobic domain 2 [Source:HGNC Symbol;Acc:HGNC:1935]	1025	1011	1011	437	395	528	15.8943	16.8237	14.3927	7.0929	7.01531	7.0564	15.7036	7.05487	1.1544	3.16228e-52	3.06471e-50	UP
ENSSSCG00000026930	HIST1H2BN	histone cluster 1, H2bn [Source:HGNC Symbol;Acc:HGNC:4749]	5607	5727	7170	2517	2485	3570	138.043	151.309	162.06	64.8622	70.0716	75.7501	150.47	70.228	1.09936	9.17234e-52	8.83913e-50	UP
ENSSSCG00000011407	RASSF1	Ras association (RalGDS/AF-6) domain family member 1 [Source:HGNC Symbol;Acc:HGNC:9882]	454	390	508	161	127	206	16.9881	15.6605	17.4512	6.30578	5.44285	6.64336	16.6999	6.13066	1.44573	2.51433e-51	2.40938e-49	UP
ENSSSCG00000003805	PDE4B	cAMP-specific 3',5'-cyclic phosphodiesterase 4B isoform 1 [Source:RefSeq peptide;Acc:NP_001123491]	117	117	140	20	12	25	2.23054	2.39366	2.45033	0.399106	0.262011	0.410768	2.35818	0.357295	2.72249	3.442e-51	3.2799e-49	UP
ENSSSCG00000030300	-	Metallothionein-2A [Source:UniProtKB/Swiss-Prot;Acc:P79379]	10353	10177	12671	4473	4864	6327	1111.58	1172.59	1248.99	502.687	598.136	585.468	1177.72	562.097	1.0671	4.33447e-51	4.10739e-49	UP
ENSSSCG00000030298	-	-	1528	1458	1783	645	719	786	118.066	120.896	126.481	52.1657	63.6299	52.3425	121.814	56.046	1.12	1.30426e-50	1.2291e-48	UP
ENSSSCG00000022780	UGCG	UDP-glucose ceramide glucosyltransferase [Source:HGNC Symbol;Acc:HGNC:12524]	3603	3461	3512	1770	1608	2107	44.1959	45.5589	39.5499	22.7257	22.5911	22.2749	43.1016	22.5305	0.93586	8.28753e-50	7.76705e-48	-
ENSSSCG00000013758	ZSWIM4	zinc finger, SWIM-type containing 4 [Source:HGNC Symbol;Acc:HGNC:25704]	722	618	825	270	291	351	6.00804	5.51871	6.30265	2.35172	2.77346	2.5173	5.94313	2.54749	1.22215	4.53598e-49	4.22788e-47	UP
ENSSSCG00000026931	SERTAD1	SERTA domain containing 1 [Source:HGNC Symbol;Acc:HGNC:17932]	744	761	949	305	333	394	46.7085	51.2698	54.6969	20.0424	23.9442	21.3183	50.8917	21.7683	1.22521	9.52059e-49	8.82569e-47	UP
ENSSSCG00000021399	HIST2H2AA4	histone cluster 2, H2aa4 [Source:HGNC Symbol;Acc:HGNC:29668]	4627	4596	5942	2083	2105	2969	388.031	413.619	457.481	182.844	202.186	214.59	419.71	199.873	1.07031	2.07155e-48	1.90997e-46	UP
ENSSSCG00000011613	H1FX	H1 histone family, member X [Source:HGNC Symbol;Acc:HGNC:4722]	3200	3202	3672	1747	1681	2196	224.257	240.808	236.25	128.149	134.926	132.636	233.772	131.904	0.825617	7.08149e-48	6.49403e-46	-
ENSSSCG00000025437	-	-	1306	1205	1396	682	596	727	79.7751	78.9887	78.2857	43.6047	41.6968	38.2728	79.0165	41.1915	0.939808	8.74017e-48	7.97225e-46	-
ENSSSCG00000014146	RASA1	RAS p21 protein activator (GTPase activating protein) 1 [Source:HGNC Symbol;Acc:HGNC:9871]	1396	1074	1200	511	397	531	8.37671	6.91586	6.61062	3.20948	2.72841	2.74609	7.30106	2.89466	1.33471	1.492e-47	1.35367e-45	UP
ENSSSCG00000015850	DUSP4	dual specificity phosphatase 4 [Source:HGNC Symbol;Acc:HGNC:3070]	6710	6435	7877	3963	3444	4660	56.5655	58.2145	60.9625	34.9686	33.2525	33.8569	58.5808	34.026	0.783791	6.6139e-47	5.96896e-45	-
ENSSSCG00000016882	PARP8	poly (ADP-ribose) polymerase family, member 8 [Source:HGNC Symbol;Acc:HGNC:26124]	3495	2891	3001	1411	1301	1600	20.0381	17.7873	15.796	8.46762	8.54317	7.90608	17.8738	8.30562	1.10569	7.18878e-47	6.45363e-45	UP
ENSSSCG00000026778	HIST2H3A	histone cluster 2, H3a [Source:HGNC Symbol;Acc:HGNC:20505]	704	624	752	291	272	407	77.4259	73.6465	75.9285	33.499	34.2622	38.578	75.667	35.4464	1.09402	9.93751e-47	8.87456e-45	UP
ENSSSCG00000008159	IL1RL1	interleukin 1 receptor-like 1 [Source:HGNC Symbol;Acc:HGNC:5998]	303	271	309	97	71	126	6.79372	6.5206	6.36057	2.27648	1.82329	2.43482	6.5583	2.1782	1.59019	2.0988e-46	1.86454e-44	UP
ENSSSCG00000004507	SMAD7	SMAD family member 7 [Source:HGNC Symbol;Acc:HGNC:6773]	1466	1314	1695	671	579	920	21.6061	20.7822	22.9343	10.3512	9.77357	11.6859	21.7742	10.6035	1.03807	2.28609e-46	2.00999e-44	UP
ENSSSCG00000027480	KLF10	-	346	352	434	116	93	165	4.46724	4.87708	5.14431	1.56764	1.37525	1.83603	4.82954	1.59297	1.60017	2.27847e-46	2.00999e-44	UP
ENSSSCG00000007854	DCUN1D3	DCN1, defective in cullin neddylation 1, domain containing 3 [Source:HGNC Symbol;Acc:HGNC:28734]	929	948	974	435	374	547	16.7101	18.2989	16.0841	8.18988	7.7049	8.47974	17.031	8.12484	1.06775	2.42909e-46	2.12477e-44	UP
ENSSSCG00000009844	HSPB8	heat shock 22kDa protein 8 [Source:HGNC Symbol;Acc:HGNC:30171]	1808	1711	1968	1010	925	1210	56.714	57.5964	56.6748	33.1618	33.2327	32.7121	56.9951	33.0356	0.786817	7.81342e-46	6.79967e-44	-
ENSSSCG00000017251	SOX9	-	205	217	193	43	39	57	2.29025	2.60161	1.97952	0.502837	0.499036	0.548834	2.29046	0.516902	2.14768	1.01772e-45	8.81183e-44	UP
ENSSSCG00000030071	-	-	3251	3110	3855	1534	1595	2170	373.921	383.864	407.062	184.677	210.115	215.107	388.282	203.3	0.933498	2.66279e-45	2.2939e-43	-
ENSSSCG00000001703	NFKBIE	nuclear factor of kappa light polypeptide gene enhancer in B-cells inhibitor, epsilon [Source:HGNC Symbol;Acc:HGNC:7799]	1212	1084	1501	543	519	728	14.5202	13.9364	16.5091	6.80917	7.12146	7.51679	14.9886	7.14914	1.06802	3.62575e-45	3.10776e-43	UP
ENSSSCG00000009633	-	-	181	176	228	51	46	66	5.35091	5.58362	6.18809	1.57815	1.55752	1.68161	5.70754	1.60576	1.82961	1.81845e-44	1.55087e-42	UP
ENSSSCG00000001134	HIST1H2BI	histone cluster 1, H2bi [Source:HGNC Symbol;Acc:HGNC:4756]	6036	5713	7609	3010	2938	4068	716.11	727.359	828.765	373.785	399.222	415.953	757.411	396.32	0.934411	2.14705e-44	1.822e-42	-
ENSSSCG00000015579	PTGS2	-	237	240	145	7	4	20	1.61047	1.75013	0.904575	0.0497855	0.0311326	0.117128	1.42172	0.0660154	4.42869	9.49566e-44	8.0182e-42	UP
ENSSSCG00000026938	-	-	16604	16242	21788	7611	7873	10867	1909.75	2004.73	2300.67	916.284	1037.14	1077.22	2071.72	1010.21	1.03617	2.6123e-43	2.19498e-41	UP
ENSSSCG00000029998	KLF7	Kruppel-like factor 7 (ubiquitous) [Source:HGNC Symbol;Acc:HGNC:6350]	2318	2165	2402	1318	1144	1463	34.0852	34.1636	32.4263	20.2858	19.2668	18.5408	33.5584	19.3645	0.79326	4.85532e-43	4.05966e-41	-
ENSSSCG00000006669	HIST2H2AC	histone cluster 2, H2ac [Source:HGNC Symbol;Acc:HGNC:4738]	3976	4276	5476	2128	1995	2397	364.548	420.727	460.941	204.223	209.5	189.413	415.405	201.045	1.047	5.41962e-43	4.50939e-41	UP
ENSSSCG00000025194	ZSWIM6	zinc finger, SWIM-type containing 6 [Source:HGNC Symbol;Acc:HGNC:29316]	877	734	778	353	301	420	8.23301	7.39451	6.70521	3.46864	3.23638	3.39814	7.44424	3.36772	1.14435	7.43196e-43	6.15373e-41	UP
ENSSSCG00000000488	MDM2	MDM2 proto-oncogene, E3 ubiquitin protein ligase [Source:HGNC Symbol;Acc:HGNC:6973]	4856	4203	4688	2583	2109	2807	116.015	107.758	102.824	64.5928	57.709	57.7975	108.866	60.0331	0.858717	3.34172e-42	2.75361e-40	-
ENSSSCG00000007718	CLDN4	claudin 4 [Source:HGNC Symbol;Acc:HGNC:2046]	7101	6287	8423	3403	3303	4766	132.965	126.333	144.797	66.6969	70.8369	76.9139	134.698	71.4825	0.914067	4.05865e-42	3.32829e-40	-
ENSSSCG00000021165	ADRB2	adrenoceptor beta 2, surface [Source:HGNC Symbol;Acc:HGNC:286]	259	252	320	83	76	123	11.719	12.2361	13.2927	3.93092	3.93857	4.79652	12.4159	4.222	1.55619	5.92862e-42	4.83849e-40	UP
ENSSSCG00000020971	-	-	2287	2158	2959	1149	1128	1491	263.045	266.36	312.45	138.328	148.595	147.799	280.618	144.907	0.953477	6.29865e-42	5.116e-40	-
ENSSSCG00000009540	LIG4	ligase IV, DNA, ATP-dependent [Source:HGNC Symbol;Acc:HGNC:6601]	2373	2229	2487	1332	1190	1655	39.2477	39.5622	37.7629	23.0593	22.5421	23.591	38.8576	23.0641	0.752544	1.17924e-41	9.53287e-40	-
ENSSSCG00000028637	CYP27B1	cytochrome P450, family 27, subfamily B, polypeptide 1 [Source:HGNC Symbol;Acc:HGNC:2606]	359	307	426	139	120	145	7.39628	6.78752	8.05753	2.9975	2.83161	2.57465	7.41378	2.80126	1.40413	2.12357e-41	1.70857e-39	UP
ENSSSCG00000030191	-	-	117	109	124	24	18	31	4.71356	4.71241	4.58623	1.01206	0.830568	1.07635	4.67074	0.972995	2.26315	3.77208e-41	3.02067e-39	UP
ENSSSCG00000018027	-	Sus scrofa Golgi apparatus membrane protein TVP23 homolog B (TVP23B), mRNA. [Source:RefSeq mRNA;Acc:NM_001281832]	1170	1048	1223	638	543	695	30.2034	29.0325	28.9847	17.2391	16.0547	15.4627	29.4069	16.2522	0.85552	4.43007e-41	3.53102e-39	-
ENSSSCG00000002266	CHD2	chromodomain helicase DNA binding protein 2 [Source:HGNC Symbol;Acc:HGNC:1917]	3182	2765	3054	1602	1271	1553	19.5398	18.2208	17.2171	10.2969	8.93917	8.21907	18.3259	9.15171	1.00177	1.08532e-40	8.6104e-39	UP
ENSSSCG00000029760	-	-	1716	1482	1828	901	849	1139	17.07	15.8205	16.6942	9.38139	9.67292	9.76502	16.5282	9.60645	0.782859	1.25032e-40	9.87349e-39	-
ENSSSCG00000029490	HIST1H2BO	histone cluster 1, H2bo [Source:HGNC Symbol;Acc:HGNC:4758]	185	158	227	49	49	61	21.4419	19.6518	24.154	5.94452	6.50464	6.09331	21.7492	6.18082	1.81509	1.99734e-40	1.56998e-38	UP
ENSSSCG00000025208	RNF39	Sus scrofa ring finger protein 39 (RNF39), mRNA. [Source:RefSeq mRNA;Acc:NM_001128446]	115	111	120	26	19	26	4.83106	5.00405	4.62805	1.14327	0.914154	0.941332	4.82105	0.999587	2.26994	2.232e-40	1.74639e-38	UP
ENSSSCG00000021569	MMP25	matrix metallopeptidase 25 [Source:HGNC Symbol;Acc:HGNC:14246]	144	100	120	21	10	21	1.19039	0.887118	0.910713	0.181706	0.0946797	0.149619	0.996073	0.142002	2.81034	2.77104e-40	2.15825e-38	UP
ENSSSCG00000007043	GPCPD1	glycerophosphocholine phosphodiesterase 1 [Source:HGNC Symbol;Acc:HGNC:26957]	1110	1020	1094	547	519	659	22.2205	21.9122	20.1058	11.4616	11.8996	11.3697	21.4129	11.577	0.887221	3.81331e-40	2.95653e-38	-
ENSSSCG00000029991	SNIP1	Smad nuclear interacting protein 1 [Source:HGNC Symbol;Acc:HGNC:30587]	947	950	1052	522	467	611	20.4618	22.0278	20.8681	11.8056	11.557	11.378	21.1192	11.5802	0.866896	1.48732e-39	1.14793e-37	-
ENSSSCG00000000181	RND1	Rho family GTPase 1 [Source:HGNC Symbol;Acc:HGNC:18314]	196	161	181	31	44	61	5.26101	4.63761	4.46032	0.870967	1.35269	1.41116	4.78632	1.21161	1.982	2.19582e-39	1.68712e-37	UP
ENSSSCG00000024106	-	-	364	337	411	166	130	179	10.0326	9.96771	10.3999	4.78901	4.10382	4.25203	10.1334	4.38162	1.20958	4.39706e-39	3.36326e-37	UP
ENSSSCG00000026668	-	-	5001	4791	4961	2495	2350	3391	593.318	609.973	540.347	309.832	319.324	346.729	581.213	325.295	0.837318	8.7949e-39	6.69708e-37	-
ENSSSCG00000028512	LDLR	low density lipoprotein receptor [Source:HGNC Symbol;Acc:HGNC:6547]	2584	2354	3092	1522	1258	1775	74.1126	72.4536	81.4164	45.6919	41.325	43.8763	75.9942	43.6311	0.800534	4.78321e-38	3.6261e-36	-
ENSSSCG00000011702	TM4SF1	transmembrane 4 L six family member 1 [Source:HGNC Symbol;Acc:HGNC:11853]	8137	7317	9387	4612	4134	6014	426.69	411.752	451.906	253.141	248.285	271.797	430.116	257.741	0.738803	1.3828e-37	1.04365e-35	-
ENSSSCG00000000808	-	-	6653	6086	6860	3975	3622	4637	159.707	156.78	151.183	99.8775	99.5832	95.9344	155.89	98.4651	0.662844	2.14158e-37	1.6092e-35	-
ENSSSCG00000015930	-	-	105	114	107	20	16	24	4.36633	5.08727	4.08491	0.870543	0.762027	0.860154	4.51284	0.830908	2.44127	2.69408e-37	2.01548e-35	UP
ENSSSCG00000020991	-	-	1082	1033	1358	438	520	631	122.577	125.585	141.239	51.9377	67.4712	61.609	129.8	60.3393	1.10513	3.45442e-37	2.57301e-35	UP
ENSSSCG00000017752	WSB1	WD repeat and SOCS box containing 1 [Source:HGNC Symbol;Acc:HGNC:19221]	5965	5158	5867	3346	2911	4013	174.404	161.838	157.484	102.399	97.4812	101.122	164.575	100.334	0.713933	3.84364e-37	2.85048e-35	-
ENSSSCG00000029226	-	Polyubiquitin-C Ubiquitin-related Ubiquitin [Source:UniProtKB/Swiss-Prot;Acc:P0CG68]	3054	3058	3951	1768	1689	2049	86.1712	92.5943	102.347	52.2156	54.5827	49.8273	93.704	52.2086	0.843825	5.10084e-37	3.76645e-35	-
ENSSSCG00000009996	LIF	leukemia inhibitory factor [Source:HGNC Symbol;Acc:HGNC:6596]	250	256	282	106	79	113	15.9386	17.5147	16.5056	7.0736	5.7686	6.209	16.653	6.3504	1.39086	6.77338e-37	4.9799e-35	UP
ENSSSCG00000006663	OTUD7B	OTU deubiquitinase 7B [Source:HGNC Symbol;Acc:HGNC:16683]	12229	11391	12859	7766	6734	9032	82.7752	82.7418	79.9079	55.0214	52.2053	52.6897	81.8083	53.3055	0.617963	1.80932e-36	1.32453e-34	-
ENSSSCG00000023784	SEMA3C	sema domain, immunoglobulin domain (Ig), short basic domain, secreted, (semaphorin) 3C [Source:HGNC Symbol;Acc:HGNC:10725]	1111	1028	1056	545	497	672	15.0447	14.9388	13.1282	7.72487	7.70829	7.8428	14.3706	7.75865	0.889241	5.46585e-36	3.98423e-34	-
ENSSSCG00000011226	TGFBR2	transforming growth factor, beta receptor II (70/80kDa) [Source:HGNC Symbol;Acc:HGNC:11773]	4465	3834	5076	2355	2251	3175	91.4896	84.3055	95.4872	50.5087	52.8273	56.0694	90.4274	53.1351	0.767094	6.13108e-36	4.45012e-34	-
ENSSSCG00000022576	VGF	VGF nerve growth factor inducible [Source:HGNC Symbol;Acc:HGNC:12684]	107	90	105	16	19	26	19.4241	17.5329	17.4992	3.04026	3.95032	4.06776	18.1521	3.68611	2.29996	6.2645e-36	4.52769e-34	UP
ENSSSCG00000028829	HIST1H3E	histone H3.1 [Source:RefSeq peptide;Acc:NP_001274345]	4004	3846	4468	1971	2030	2899	440.36	453.918	451.128	226.895	255.707	274.786	448.469	252.463	0.828937	7.16114e-36	5.15391e-34	-
ENSSSCG00000009886	TRAFD1	TRAF-type zinc finger domain containing 1 [Source:HGNC Symbol;Acc:HGNC:24808]	1575	1409	1764	942	796	1033	25.8226	24.7904	26.5516	16.1657	14.9474	14.5966	25.7215	15.2366	0.755439	1.04009e-35	7.4541e-34	-
ENSSSCG00000028065	USPL1	ubiquitin specific peptidase like 1 [Source:HGNC Symbol;Acc:HGNC:20294]	2236	2097	2237	1210	1135	1281	30.8426	31.0407	28.3282	17.4699	17.9311	15.2286	30.0705	16.8765	0.833329	1.23255e-35	8.79646e-34	-
ENSSSCG00000015404	-	-	561	529	615	257	259	357	35.0251	35.4427	35.2505	16.7949	18.5204	19.2095	35.2394	18.1749	0.955242	2.40631e-35	1.71019e-33	-
ENSSSCG00000001081	SOX4	SRY (sex determining region Y)-box 4 [Source:HGNC Symbol;Acc:HGNC:11200]	385	376	433	157	171	216	12.1358	12.7189	12.5305	5.18	6.17356	5.86804	12.4617	5.74053	1.11824	4.58076e-35	3.24208e-33	UP
ENSSSCG00000014168	ELL2	elongation factor, RNA polymerase II, 2 [Source:HGNC Symbol;Acc:HGNC:17064]	315	281	306	113	118	137	6.95582	6.65882	6.20344	2.6118	2.98436	2.60729	6.60603	2.73448	1.27251	4.76151e-35	3.35608e-33	UP
ENSSSCG00000001695	VEGFA	vascular endothelial growth factor A [Source:HGNC Symbol;Acc:HGNC:12680]	597	581	608	285	247	367	14.3922	15.0309	13.4565	7.19158	6.81998	7.62522	14.2932	7.21226	0.986805	7.55282e-35	5.30158e-33	-
ENSSSCG00000006155	ZBTB10	zinc finger and BTB domain containing 10 [Source:HGNC Symbol;Acc:HGNC:30953]	4991	4478	4553	2604	2167	2687	27.9973	26.9567	23.4476	15.2895	13.9226	12.9906	26.1339	14.0676	0.893548	9.26918e-35	6.47969e-33	-
ENSSSCG00000000809	-	-	7133	6856	7156	4230	3796	4921	150.104	154.827	138.25	93.1723	91.4914	89.2497	147.727	91.3045	0.694176	2.40745e-34	1.67608e-32	-
ENSSSCG00000011395	RBM5	RNA binding motif protein 5 [Source:HGNC Symbol;Acc:HGNC:9902]	3107	2741	3185	1849	1674	2110	44.3314	41.9695	41.7208	27.6142	27.3564	25.9469	42.6739	26.9725	0.661866	3.02222e-34	2.09553e-32	-
ENSSSCG00000003707	NPC1	Niemann-Pick disease, type C1 [Source:HGNC Symbol;Acc:HGNC:7897]	1471	1430	1697	903	794	1096	15.1912	15.8478	16.0892	9.76095	9.39144	9.75487	15.7094	9.63575	0.705158	3.33101e-34	2.30028e-32	-
ENSSSCG00000000544	PTHLH	parathyroid hormone-like hormone [Source:HGNC Symbol;Acc:HGNC:9607]	119	108	119	20	25	39	4.11869	4.01134	3.78121	0.724563	0.99104	1.16335	3.97041	0.95965	2.04871	4.4217e-34	3.04117e-32	UP
ENSSSCG00000010319	SAMD8	sterile alpha motif domain containing 8 [Source:HGNC Symbol;Acc:HGNC:26320]	3020	2742	2649	1491	1174	1603	22.114	21.5467	17.808	11.4278	9.846	10.1164	20.4895	10.4634	0.969537	9.30953e-34	6.37721e-32	-
ENSSSCG00000004138	HIVEP2	human immunodeficiency virus type I enhancer binding protein 2 [Source:HGNC Symbol;Acc:HGNC:4921]	5949	5072	5847	3443	2926	3997	28.1606	25.765	25.41	17.0593	15.8637	16.3066	26.4452	16.4099	0.688443	1.11612e-33	7.61504e-32	-
ENSSSCG00000011953	ZBTB11	zinc finger and BTB domain containing 11 [Source:HGNC Symbol;Acc:HGNC:16740]	2160	1856	2010	1155	912	1209	20.032	18.4715	17.1135	11.2118	9.68718	9.66337	18.539	10.1875	0.863768	1.80896e-33	1.22515e-31	-
ENSSSCG00000014242	ZNF608	zinc finger protein 608 [Source:HGNC Symbol;Acc:HGNC:29238]	790	733	825	444	395	488	7.56876	7.53625	7.25646	4.45253	4.33438	4.02949	7.45382	4.27213	0.803024	1.81003e-33	1.22515e-31	-
ENSSSCG00000009370	FOXO1	forkhead box O1 [Source:HGNC Symbol;Acc:HGNC:3819]	5232	4699	5257	3166	2788	3701	25.1538	24.2435	23.2031	15.932	15.3518	15.3351	24.2001	15.5397	0.639059	2.46318e-33	1.66065e-31	-
ENSSSCG00000007554	ZFAND2A	zinc finger, AN1-type domain 2A [Source:HGNC Symbol;Acc:HGNC:28073]	722	598	767	364	329	442	21.5845	19.1849	21.051	11.3902	11.265	11.3883	20.6068	11.3478	0.860702	3.27488e-33	2.1992e-31	-
ENSSSCG00000013303	ABTB2	ankyrin repeat and BTB (POZ) domain containing 2 [Source:HGNC Symbol;Acc:HGNC:23842]	651	548	824	299	278	332	5.88763	5.31856	6.84164	2.83045	2.87963	2.58779	6.01594	2.76596	1.12101	6.59479e-33	4.41127e-31	UP
ENSSSCG00000006815	-	-	279	242	322	118	80	132	8.12584	7.56367	8.60979	3.59726	2.6686	3.31336	8.09977	3.19307	1.34293	6.79759e-33	4.52916e-31	UP
ENSSSCG00000029380	ZFP2	ZFP2 zinc finger protein [Source:HGNC Symbol;Acc:HGNC:26138]	2321	2059	2187	1248	1155	1394	44.701	42.5552	38.6691	25.1584	25.4775	23.1386	41.9751	24.5915	0.771375	7.38366e-33	4.90051e-31	-
ENSSSCG00000013361	-	-	3651	3221	3404	2002	1782	2296	36.5438	34.5976	31.2798	20.9745	20.4288	19.8064	34.1404	20.4032	0.742684	7.46959e-33	4.93832e-31	-
ENSSSCG00000028624	-	-	693	655	829	333	365	432	17.9306	18.1869	19.692	9.01845	10.8165	9.63337	18.6032	9.82279	0.921345	1.01895e-32	6.71048e-31	-
ENSSSCG00000028536	LHFPL2	-	1319	1179	1223	688	548	755	11.7272	11.2491	9.98274	6.40271	5.58037	5.78535	10.9863	5.92281	0.891358	1.54651e-32	1.01457e-30	-
ENSSSCG00000016076	COQ10B	coenzyme Q10B [Source:HGNC Symbol;Acc:HGNC:25819]	2198	1888	2088	1130	1066	1465	56.4509	52.0354	49.2319	30.3771	31.3569	32.4274	52.5727	31.3871	0.744141	1.60607e-32	1.04961e-30	-
ENSSSCG00000024626	TNFAIP1	tumor necrosis factor, alpha-induced protein 1 (endothelial) [Source:HGNC Symbol;Acc:HGNC:11894]	1882	1736	2098	1144	1038	1439	22.5172	22.2893	23.0448	14.3267	14.2241	14.8384	22.6171	14.463	0.645043	2.81804e-32	1.83463e-30	-
ENSSSCG00000008357	SPRED2	sprouty-related, EVH1 domain containing 2 [Source:HGNC Symbol;Acc:HGNC:17722]	1902	1841	2196	1214	944	1353	36.7881	38.2124	38.9944	24.5777	20.9123	22.5542	37.9983	22.6814	0.744427	3.34537e-32	2.16966e-30	-
ENSSSCG00000016501	KDM7A	lysine (K)-specific demethylase 7A [Source:HGNC Symbol;Acc:HGNC:22224]	1095	934	1142	613	504	720	16.7047	15.2906	15.9942	9.78836	8.80617	9.46648	15.9965	9.35367	0.774153	4.95661e-32	3.20246e-30	-
ENSSSCG00000018065	ND1	NADH dehydrogenase subunit 1 (mitochondrion) [Source:RefSeq peptide;Acc:NP_008634]	20854	20601	23808	36305	33106	41935	984.993	1044.21	1032.38	1794.88	1790.95	1707.07	1020.53	1764.3	-0.789783	5.46555e-32	3.51796e-30	-
ENSSSCG00000005464	-	-	453	453	508	246	206	259	14.3896	15.442	14.8145	8.1792	7.49462	7.09059	14.882	7.58813	0.971755	7.90155e-32	5.0668e-30	-
ENSSSCG00000021206	IL1RAP	interleukin 1 receptor accessory protein [Source:HGNC Symbol;Acc:HGNC:5995]	1180	1051	1223	676	578	823	25.8046	24.6645	24.5536	15.4734	14.4769	15.5113	25.0076	15.1539	0.722678	1.39275e-31	8.89746e-30	-
ENSSSCG00000003079	PVR	poliovirus receptor [Source:HGNC Symbol;Acc:HGNC:9705]	884	917	1182	481	405	623	24.3056	27.0568	29.8363	13.8428	12.7539	14.763	27.0662	13.7865	0.973233	1.55782e-31	9.91482e-30	-
ENSSSCG00000001177	-	Histone H4 [Source:UniProtKB/Swiss-Prot;Acc:P62802]	5859	5829	8106	3140	3119	4199	848.838	906.252	1078.15	476.163	517.546	524.299	944.415	506.003	0.900275	1.57013e-31	9.95602e-30	-
ENSSSCG00000010445	ANKRD22	ankyrin repeat domain 22 [Source:HGNC Symbol;Acc:HGNC:28321]	2141	1969	2157	1207	1179	1516	49.3006	48.6558	45.5994	29.0916	31.0944	30.0861	47.8519	30.0907	0.669259	2.13838e-31	1.3509e-29	-
ENSSSCG00000001471	BRD2	bromodomain containing 2 [Source:HGNC Symbol;Acc:HGNC:1103]	12521	12364	15523	8210	7137	10129	91.6405	97.1094	104.303	62.8951	59.8269	63.8921	97.6843	62.2047	0.651104	5.88994e-31	3.70719e-29	-
ENSSSCG00000000922	KITLG	KIT ligand [Source:HGNC Symbol;Acc:HGNC:6343]	1047	893	941	508	433	600	77.5841	71.0119	64.016	39.4017	36.7491	38.3186	70.8707	38.1564	0.893262	6.77386e-31	4.24786e-29	-
ENSSSCG00000009157	TET2	tet methylcytosine dioxygenase 2 [Source:HGNC Symbol;Acc:HGNC:25941]	2061	1756	2024	1180	951	1192	14.2513	13.0303	12.8487	8.54052	7.53165	7.10372	13.3768	7.7253	0.792071	7.17279e-31	4.48155e-29	-
ENSSSCG00000026829	MYNN	myoneurin [Source:HGNC Symbol;Acc:HGNC:14955]	2978	2874	2939	1714	1613	2002	38.0687	39.4261	34.4918	22.934	23.6162	22.0566	37.3289	22.8689	0.706902	7.4862e-31	4.6603e-29	-
ENSSSCG00000016230	EPHA4	EPH receptor A4 [Source:HGNC Symbol;Acc:HGNC:3388]	959	961	1080	565	441	677	18.6045	20.0068	19.2352	11.4729	9.79874	11.3193	19.2822	10.8637	0.827756	9.07217e-31	5.62706e-29	-
ENSSSCG00000022537	-	-	2305	2244	2968	1109	1226	1628	265.115	276.975	313.401	133.512	161.505	161.38	285.163	152.132	0.906462	9.26569e-31	5.72627e-29	-
ENSSSCG00000023149	HIST1H2AC	-	7209	6725	8376	4063	4164	5548	703.801	704.565	750.731	415.19	465.605	466.813	719.699	449.203	0.680026	1.00037e-30	6.16006e-29	-
ENSSSCG00000022644	HIST2H2BF	histone cluster 2, H2bf [Source:HGNC Symbol;Acc:HGNC:24700]	16182	15782	20122	9171	9350	12664	1819.54	1904.34	2077.18	1079.37	1204.13	1227.25	1933.69	1170.25	0.724537	1.19997e-30	7.36258e-29	-
ENSSSCG00000023408	SAMD4A	sterile alpha motif domain containing 4A [Source:HGNC Symbol;Acc:HGNC:23023]	5013	4414	4952	3058	2634	3407	33.555	31.7063	30.4308	21.425	20.1933	19.6546	31.8973	20.4243	0.643149	1.94046e-30	1.18632e-28	-
ENSSSCG00000023737	CSF2	-	87	87	129	22	14	22	4.92801	5.28839	6.70833	1.3044	0.908274	1.07401	5.64158	1.09556	2.36443	2.30044e-30	1.40138e-28	UP
ENSSSCG00000005204	RANBP6	RAN binding protein 6 [Source:HGNC Symbol;Acc:HGNC:9851]	1389	1243	1434	805	752	879	18.9226	18.1721	17.935	11.4789	11.7336	10.3205	18.3432	11.1776	0.714632	2.89415e-30	1.75678e-28	-
ENSSSCG00000006620	TUFT1	tuftelin 1 [Source:HGNC Symbol;Acc:HGNC:12422]	2629	2335	2749	1452	1458	1946	43.3074	41.2774	41.5738	25.0359	27.5082	27.6278	42.0529	26.724	0.65407	4.62803e-30	2.7993e-28	-
ENSSSCG00000003766	DNAJB4	DnaJ (Hsp40) homolog, subfamily B, member 4 [Source:HGNC Symbol;Acc:HGNC:14886]	1139	1078	1074	621	514	665	23.7476	24.1195	20.5577	13.5523	12.2742	11.9495	22.8083	12.592	0.857051	1.34971e-29	8.13496e-28	-
ENSSSCG00000011493	ATXN7	ataxin 7 [Source:HGNC Symbol;Acc:HGNC:10560]	1203	1210	1388	777	653	872	10.6581	11.5041	11.2896	7.20546	6.62614	6.65831	11.1506	6.82997	0.707172	1.74709e-29	1.0493e-27	-
ENSSSCG00000004369	-	-	79	71	75	17	12	11	0.673887	0.649944	0.587349	0.151786	0.117235	0.0808702	0.63706	0.11663	2.44949	1.87982e-29	1.12506e-27	UP
ENSSSCG00000022797	PPP1R3B	protein phosphatase 1, regulatory subunit 3B [Source:HGNC Symbol;Acc:HGNC:14942]	321	277	355	142	111	181	2.93127	2.71446	2.97613	1.35726	1.16093	1.42449	2.87395	1.31423	1.12882	1.9315e-29	1.15195e-27	UP
ENSSSCG00000016758	-	-	518	443	543	205	246	273	16.294	14.954	15.6809	6.74961	8.86272	7.40105	15.643	7.67113	1.028	3.22183e-29	1.9148e-27	UP
ENSSSCG00000015393	DMTF1	cyclin D binding myb-like transcription factor 1 [Source:HGNC Symbol;Acc:HGNC:14603]	1140	964	1135	642	536	757	7.58576	6.88375	6.93367	4.47151	4.085	4.34132	7.13439	4.29928	0.730696	8.28328e-29	4.90583e-27	-
ENSSSCG00000003112	-	-	119	106	150	26	37	42	3.16785	3.02816	3.66591	0.724478	1.12811	0.963603	3.28731	0.93873	1.80813	1.39248e-28	8.21855e-27	UP
ENSSSCG00000010575	PPRC1	peroxisome proliferator-activated receptor gamma, coactivator-related 1 [Source:HGNC Symbol;Acc:HGNC:30025]	8215	7491	9496	5429	4584	6514	69.3561	67.8689	73.6023	47.9758	44.3256	47.3977	70.2758	46.5664	0.593739	1.54013e-28	9.0586e-27	-
ENSSSCG00000011722	RAP2B	RAP2B, member of RAS oncogene family [Source:HGNC Symbol;Acc:HGNC:9862]	759	727	1014	364	397	493	62.4921	64.2349	76.6469	31.3697	37.4374	34.9834	67.7913	34.5968	0.97046	1.67143e-28	9.79708e-27	-
ENSSSCG00000014057	FAF2	Fas associated factor family member 2 [Source:HGNC Symbol;Acc:HGNC:24666]	1870	1761	2045	1180	1125	1416	19.202	19.4052	19.2785	12.6827	13.2309	12.5314	19.2952	12.815	0.590408	2.34904e-28	1.37218e-26	-
ENSSSCG00000008593	KLHL29	kelch-like family member 29 [Source:HGNC Symbol;Acc:HGNC:29404]	2048	1799	2355	1252	1126	1567	18.3495	17.2973	19.3713	11.7415	11.5549	12.1003	18.3394	11.7989	0.636294	2.98639e-28	1.73853e-26	-
ENSSSCG00000012083	RIPK4	receptor-interacting serine-threonine kinase 4 [Source:HGNC Symbol;Acc:HGNC:496]	933	763	987	376	386	600	11.3522	9.96265	11.0252	4.78862	5.37919	6.29188	10.78	5.48656	0.974384	3.50326e-28	2.03249e-26	-
ENSSSCG00000008461	ZFP36L2	ZFP36 ring finger protein-like 2 [Source:HGNC Symbol;Acc:HGNC:1108]	4195	4088	5479	2595	2444	3264	91.6489	95.8429	109.893	59.3414	61.1546	61.4579	99.1282	60.6513	0.708758	3.74319e-28	2.16432e-26	-
ENSSSCG00000026635	-	-	1260	1228	1492	734	760	909	29.2674	30.6101	31.8167	17.8457	20.219	18.1974	30.5647	18.754	0.704667	7.36228e-28	4.24251e-26	-
ENSSSCG00000015779	CDKN2AIP	CDKN2A interacting protein [Source:HGNC Symbol;Acc:HGNC:24325]	1242	1161	1253	711	667	758	15.2722	15.3203	14.145	9.15114	9.39374	8.03307	14.9125	8.85932	0.751255	9.00103e-28	5.16938e-26	-
ENSSSCG00000019755	SNORD77	Small nucleolar RNA SNORD77 [Source:RFAM;Acc:RF00591]	74	80	78	222	192	235	42.341	49.1217	40.973	132.956	125.824	115.886	44.1452	124.888	-1.50031	9.59472e-28	5.49185e-26	DOWN
ENSSSCG00000005385	NR4A3	nuclear receptor subfamily 4, group A, member 3 [Source:HGNC Symbol;Acc:HGNC:7982]	97	63	86	19	5	10	0.81924	0.570994	0.666827	0.167964	0.0483709	0.072793	0.685687	0.0963758	2.83081	9.90502e-28	5.6505e-26	UP
ENSSSCG00000006369	F11R	-	5352	4829	5948	3418	3162	4321	66.3522	64.2466	67.6991	44.3544	44.8987	46.1695	66.0993	45.1409	0.550201	1.27115e-27	7.22732e-26	-
ENSSSCG00000027426	BCL3	B-cell CLL/lymphoma 3 [Source:HGNC Symbol;Acc:HGNC:998]	613	523	689	331	268	407	4.45263	4.07673	4.59461	2.51657	2.22958	2.5479	4.37465	2.43135	0.847413	1.32899e-27	7.53107e-26	-
ENSSSCG00000008388	REL	v-rel avian reticuloendotheliosis viral oncogene homolog [Source:HGNC Symbol;Acc:HGNC:9954]	1044	1006	920	518	429	561	23.2123	24.0032	18.7793	12.0552	10.9247	10.7501	21.9983	11.2433	0.968324	1.97786e-27	1.1171e-25	-
ENSSSCG00000016578	FLNC	filamin C, gamma [Source:HGNC Symbol;Acc:HGNC:3756]	1272	1050	1400	694	603	899	5.64856	5.00373	5.70758	3.22579	3.06691	3.44066	5.45329	3.24445	0.749151	3.11797e-27	1.75522e-25	-
ENSSSCG00000008123	ARID5A	AT rich interactive domain 5A (MRF1-like) [Source:HGNC Symbol;Acc:HGNC:17361]	91	61	86	11	11	22	1.75185	1.26021	1.51996	0.221648	0.242545	0.365018	1.51067	0.276404	2.45034	6.68491e-27	3.7508e-25	UP
ENSSSCG00000007963	ZNF263	zinc finger protein 263 [Source:HGNC Symbol;Acc:HGNC:13056]	1040	926	1039	608	552	690	16.2495	15.5264	14.9038	9.94342	9.87823	9.29155	15.5599	9.7044	0.681123	9.78639e-27	5.473e-25	-
ENSSSCG00000016554	MEST	mesoderm specific transcript [Source:HGNC Symbol;Acc:HGNC:7028]	3204	2811	3377	2039	1844	2490	44.9632	42.3331	43.508	29.9507	29.6386	30.1159	43.6014	29.9018	0.544145	1.91832e-26	1.06931e-24	-
ENSSSCG00000021411	-	-	878	860	1056	530	500	673	47.6436	50.0799	52.6075	30.1031	31.0751	31.4744	50.1103	30.8842	0.698238	1.9851e-26	1.10293e-24	-
ENSSSCG00000027742	-	-	2347	2098	2769	1446	1392	1804	46.9004	44.9907	50.7995	30.2452	31.8592	31.0693	47.5635	31.0579	0.614894	2.11509e-26	1.17133e-24	-
ENSSSCG00000006622	POGZ	pogo transposable element with ZNF domain [Source:HGNC Symbol;Acc:HGNC:18801]	3867	3402	4144	2528	2237	3038	26.5929	25.1061	26.1628	18.1968	17.6194	18.0058	25.954	17.9406	0.532724	2.878e-26	1.58868e-24	-
ENSSSCG00000022370	TNFSF9	tumor necrosis factor (ligand) superfamily, member 9 [Source:HGNC Symbol;Acc:HGNC:11939]	803	799	862	492	422	593	25.7609	27.5071	25.3878	16.521	15.5056	16.3957	26.2186	16.1408	0.69988	3.37944e-26	1.85945e-24	-
ENSSSCG00000024812	FOSL2	FOS-like antigen 2 [Source:HGNC Symbol;Acc:HGNC:3798]	3734	3185	4151	2310	2178	2855	133.637	122.325	136.389	86.5346	89.2776	88.0624	130.784	87.9582	0.572292	4.30938e-26	2.36351e-24	-
ENSSSCG00000025053	RYBP	RING1 and YY1 binding protein [Source:HGNC Symbol;Acc:HGNC:10480]	1467	1460	1593	972	799	1015	15.105	16.1324	15.0584	10.4757	9.42259	9.00719	15.4319	9.63515	0.67954	4.75579e-26	2.59998e-24	-
ENSSSCG00000017277	PECAM1	platelet/endothelial cell adhesion molecule 1 [Source:HGNC Symbol;Acc:HGNC:8823]	271	260	347	139	105	153	1.38759	1.42863	1.63116	0.744962	0.615764	0.675176	1.48246	0.678634	1.12729	5.77055e-26	3.14467e-24	UP
ENSSSCG00000025139	ZNF507	zinc finger protein 507 [Source:HGNC Symbol;Acc:HGNC:23783]	1594	1466	1545	970	767	1032	28.6146	28.2415	25.4625	18.2262	15.7699	15.9666	27.4396	16.6542	0.720369	6.50975e-26	3.5362e-24	-
ENSSSCG00000024312	ID4	inhibitor of DNA binding 4, dominant negative helix-loop-helix protein [Source:HGNC Symbol;Acc:HGNC:5363]	8176	8238	8216	5178	4690	5884	93.2316	100.809	86.0113	61.803	61.253	57.8265	93.3505	60.2942	0.63064	2.00723e-25	1.0869e-23	-
ENSSSCG00000021752	-	-	66	58	74	14	8	18	5.71516	5.3897	5.88285	1.26896	0.793464	1.34332	5.66257	1.13525	2.31845	2.53135e-25	1.36637e-23	UP
ENSSSCG00000026940	CASP10	caspase 10, apoptosis-related cysteine peptidase [Source:HGNC Symbol;Acc:HGNC:1500]	1198	1050	1154	691	604	825	25.0935	23.6019	22.1913	15.1498	14.4902	14.8933	23.6289	14.8444	0.670632	2.60271e-25	1.40046e-23	-
ENSSSCG00000027330	-	-	616	506	675	317	314	395	32.3395	28.5073	32.5334	17.4195	18.8806	17.8723	31.1267	18.0575	0.785558	4.58176e-25	2.45758e-23	-
ENSSSCG00000016920	MIER3	mesoderm induction early response 1, family member 3 [Source:HGNC Symbol;Acc:HGNC:26678]	1823	1714	1730	1098	935	1215	15.7649	15.9063	13.7348	9.93873	9.26077	9.05548	15.1353	9.41833	0.684375	4.6603e-25	2.49187e-23	-
ENSSSCG00000008736	CPEB2	Sus scrofa cytoplasmic polyadenylation element binding protein 2 (CPEB2), mRNA. [Source:RefSeq mRNA;Acc:NM_001185049]	16081	13703	13196	8226	6453	8464	134.759	123.229	101.522	72.1537	61.9354	61.1297	119.837	65.0729	0.880941	8.14519e-25	4.34164e-23	-
ENSSSCG00000010173	SPRTN	-	1288	1192	1473	837	778	991	11.5401	11.4611	12.1163	7.84955	7.98374	7.65245	11.7058	7.82858	0.580405	1.04382e-24	5.54657e-23	-
ENSSSCG00000015697	CCNT2	cyclin T2 [Source:HGNC Symbol;Acc:HGNC:1600]	740	666	740	438	386	481	15.7261	15.1886	14.4375	9.74289	9.39525	8.80979	15.1174	9.31598	0.698429	1.06867e-24	5.66094e-23	-
ENSSSCG00000030601	-	-	2483	2259	2473	1581	1360	1878	33.7349	32.9362	30.8461	22.4833	21.1628	21.9903	32.5057	21.8788	0.57116	1.21233e-24	6.40205e-23	-
ENSSSCG00000028073	KCTD11	potassium channel tetramerization domain containing 11 [Source:HGNC Symbol;Acc:HGNC:21302]	938	831	1119	573	469	683	15.2132	14.4635	16.6618	9.72745	8.71212	9.5471	15.4462	9.32889	0.727473	1.39835e-24	7.3616e-23	-
ENSSSCG00000025448	SERTAD3	SERTA domain containing 3 [Source:HGNC Symbol;Acc:HGNC:17931]	1136	1033	1334	735	630	862	36.678	35.7917	39.5418	24.8393	23.297	23.9865	37.3372	24.041	0.635118	1.72631e-24	9.06022e-23	-
ENSSSCG00000005423	-	-	1124	1007	1213	701	637	860	11.8155	11.3598	11.7063	7.71313	7.66936	7.79144	11.6272	7.72464	0.589967	1.80215e-24	9.42924e-23	-
ENSSSCG00000003709	-	-	5551	4898	5463	3376	3217	4205	48.486	45.9111	43.8076	30.8655	32.1832	31.6551	46.0683	31.5679	0.545314	1.86129e-24	9.70887e-23	-
ENSSSCG00000012966	C11orf68	chromosome 11 open reading frame 68 [Source:HGNC Symbol;Acc:HGNC:28801]	902	838	1038	547	521	697	25.9364	25.8584	27.4015	16.4633	17.1583	17.273	26.3987	16.9648	0.637921	1.89474e-24	9.8532e-23	-
ENSSSCG00000006781	CTTNBP2NL	CTTNBP2 N-terminal like [Source:HGNC Symbol;Acc:HGNC:25330]	3614	3465	3825	2503	2084	2729	33.1829	34.1415	32.2426	24.0554	21.9157	21.5954	33.189	22.5222	0.55936	2.76202e-24	1.43197e-22	-
ENSSSCG00000011746	SKIL	SKI-like proto-oncogene [Source:HGNC Symbol;Acc:HGNC:10897]	7835	6889	6418	3968	3394	4401	55.799	52.6499	41.9624	29.579	27.6842	27.0129	50.1371	28.092	0.835717	3.92707e-24	2.02982e-22	-
ENSSSCG00000004589	RNF111	ring finger protein 111 [Source:HGNC Symbol;Acc:HGNC:17384]	2331	2145	2568	1587	1325	1878	21.273	21.0072	21.5157	15.1597	13.8496	14.7712	21.2653	14.5935	0.54318	4.88185e-24	2.5157e-22	-
ENSSSCG00000021322	-	-	10783	9515	10386	6967	5843	7726	71.4889	67.6957	63.215	48.347	44.3677	44.1454	67.4665	45.62	0.564504	5.5283e-24	2.84025e-22	-
ENSSSCG00000028947	-	-	1733	1584	1750	1106	1009	1290	21.8507	21.4326	20.2571	14.5964	14.571	14.0181	21.1801	14.3952	0.557127	7.50751e-24	3.84551e-22	-
ENSSSCG00000007643	ZKSCAN1	zinc finger with KRAB and SCAN domains 1 [Source:HGNC Symbol;Acc:HGNC:13101]	1175	1038	1209	742	637	857	26.6226	25.2385	25.1485	17.5971	16.5305	16.735	25.6699	16.9542	0.598434	8.10064e-24	4.1369e-22	-
ENSSSCG00000016338	-	-	254	232	254	101	116	110	2.19695	2.15341	2.01694	0.914397	1.14915	0.819998	2.12243	0.961182	1.14284	1.74647e-23	8.89238e-22	UP
ENSSSCG00000011980	CLDND1	claudin domain containing 1 [Source:HGNC Symbol;Acc:HGNC:1322]	5780	5060	5474	3500	3175	4278	129.212	121.389	112.345	81.897	81.2925	82.4228	120.982	81.8708	0.56337	2.06714e-23	1.04938e-21	-
ENSSSCG00000027130	TNFRSF12A	tumor necrosis factor receptor superfamily, member 12A [Source:HGNC Symbol;Acc:HGNC:18152]	2878	2604	3441	1658	1520	2361	204.224	198.295	224.168	123.148	123.536	144.392	208.896	130.359	0.680297	2.90019e-23	1.46791e-21	-
ENSSSCG00000011951	NFKBIZ	nuclear factor of kappa light polypeptide gene enhancer in B-cells inhibitor, zeta [Source:HGNC Symbol;Acc:HGNC:29805]	518	488	524	303	247	338	8.3923	8.48448	7.79393	5.1383	4.58332	4.71955	8.22357	4.81373	0.772611	2.98223e-23	1.50497e-21	-
ENSSSCG00000027575	RELB	v-rel avian reticuloendotheliosis viral oncogene homolog B [Source:HGNC Symbol;Acc:HGNC:9956]	409	372	528	216	205	262	11.225	10.9562	13.3036	6.20499	6.4439	6.19719	11.8282	6.28203	0.912934	3.9342e-23	1.97952e-21	-
ENSSSCG00000014016	SQSTM1	sequestosome 1 [Source:HGNC Symbol;Acc:HGNC:11280]	5343	4823	6126	3591	3171	4495	114.191	110.616	120.198	80.3315	77.6201	82.7956	115.001	80.249	0.519093	4.03193e-23	2.02272e-21	-
ENSSSCG00000024618	FBXO28	F-box protein 28 [Source:HGNC Symbol;Acc:HGNC:29046]	3978	3929	4168	2624	2495	3148	31.814	33.7201	30.6023	21.9656	22.8537	21.698	32.0455	22.1724	0.531354	5.18465e-23	2.59339e-21	-
ENSSSCG00000026041	-	-	771	755	763	470	382	506	9.4013	9.87948	8.54143	5.99869	5.33494	5.3176	9.27407	5.55041	0.740609	6.27374e-23	3.12898e-21	-
ENSSSCG00000024794	FBXO42	F-box protein 42 [Source:HGNC Symbol;Acc:HGNC:29249]	2277	2026	2279	1500	1258	1679	16.4732	15.7292	15.1367	11.3588	10.4238	10.4688	15.7797	10.7505	0.553672	6.57115e-23	3.26776e-21	-
ENSSSCG00000004403	CDC40	cell division cycle 40 [Source:HGNC Symbol;Acc:HGNC:17350]	1520	1552	1613	1011	902	1167	18.4349	20.1996	17.9599	12.8343	12.5295	12.1983	18.8648	12.5207	0.591377	8.02795e-23	3.9806e-21	-
ENSSSCG00000026456	-	-	250	208	247	110	99	137	20.288	18.1141	18.4022	9.3437	9.20171	9.58191	18.9348	9.37577	1.01403	8.11163e-23	4.01044e-21	UP
ENSSSCG00000006627	ZNF687	zinc finger protein 687 [Source:HGNC Symbol;Acc:HGNC:29277]	2500	2257	2992	1456	1507	1993	28.769	27.8721	31.6096	17.5376	19.8623	19.7662	29.4169	19.0554	0.626446	8.78543e-23	4.33101e-21	-
ENSSSCG00000009328	-	-	784	729	750	464	380	470	28.6023	28.5408	25.1199	17.7185	15.8782	14.778	27.421	16.1249	0.765993	1.10618e-22	5.4375e-21	-
ENSSSCG00000004090	ZBTB2	zinc finger and BTB domain containing 2 [Source:HGNC Symbol;Acc:HGNC:20868]	975	910	995	571	571	693	13.9999	14.0222	13.1165	8.58188	9.39051	8.57603	13.7129	8.84947	0.631866	1.1825e-22	5.79596e-21	-
ENSSSCG00000014217	FEM1C	fem-1 homolog c (C. elegans) [Source:HGNC Symbol;Acc:HGNC:16933]	1129	1077	1093	660	599	825	30.3767	31.0968	26.9985	18.5873	18.4589	19.1308	29.4907	18.7256	0.655243	1.65482e-22	8.08775e-21	-
ENSSSCG00000003000	ITPKC	inositol-trisphosphate 3-kinase C [Source:HGNC Symbol;Acc:HGNC:14897]	1156	999	1399	717	574	845	12.5609	11.6488	13.9558	8.15468	7.14342	7.91318	12.7218	7.7371	0.717441	1.74335e-22	8.49609e-21	-
ENSSSCG00000016619	ING3	inhibitor of growth family, member 3 [Source:HGNC Symbol;Acc:HGNC:14587]	905	858	822	498	443	546	10.3302	10.51	8.61401	5.94997	5.79158	5.37137	9.81806	5.7043	0.783387	2.43163e-22	1.18166e-20	-
ENSSSCG00000013291	TRAF6	TNF receptor-associated factor 6, E3 ubiquitin protein ligase [Source:HGNC Symbol;Acc:HGNC:12036]	471	408	527	269	246	284	7.07781	6.57949	7.27045	4.23111	4.23395	3.67814	6.97592	4.04773	0.785268	3.11243e-22	1.5082e-20	-
ENSSSCG00000029830	RPL8	ribosomal protein L8 [Source:HGNC Symbol;Acc:HGNC:10368]	10403	10427	12827	19538	16035	26202	115.65	124.395	130.914	227.349	204.169	251.047	123.653	227.522	-0.879707	3.91489e-22	1.89168e-20	-
ENSSSCG00000020885	NUS1	NUS1 dehydrodolichyl diphosphate synthase subunit [Source:HGNC Symbol;Acc:HGNC:21042]	4065	3692	3772	2446	2158	2998	34.2872	33.4185	29.209	21.595	20.8476	21.7939	32.3049	21.4122	0.593322	4.27916e-22	2.06185e-20	-
ENSSSCG00000024771	TICAM1	toll-like receptor adaptor molecule 1 [Source:HGNC Symbol;Acc:HGNC:18348]	529	510	695	320	293	370	11.1789	11.5656	13.4835	7.07816	7.09161	6.73874	12.076	6.9695	0.793017	4.37893e-22	2.10398e-20	-
ENSSSCG00000022714	-	-	1351	1205	1563	775	775	1084	41.0953	39.3349	43.6485	24.6754	27.0004	28.4183	41.3595	26.698	0.631486	4.75287e-22	2.27724e-20	-
ENSSSCG00000009348	-	-	2197	2083	2456	1554	1320	1825	18.2787	18.5977	18.7593	13.5329	12.5783	13.0861	18.5453	13.0658	0.505255	5.28253e-22	2.52393e-20	-
ENSSSCG00000016636	TES	testin [Source:RefSeq peptide;Acc:NP_001116672]	3943	3790	4411	2806	2550	3362	78.0686	80.5272	80.1789	58.1517	57.8259	57.3693	79.5916	57.7823	0.461988	6.56409e-22	3.12748e-20	-
ENSSSCG00000006482	MEF2D	myocyte enhancer factor 2D [Source:HGNC Symbol;Acc:HGNC:6997]	1529	1411	1845	1043	924	1230	12.1465	12.0289	13.4559	8.67268	8.40714	8.42133	12.5438	8.50038	0.56137	9.83467e-22	4.6727e-20	-
ENSSSCG00000000084	ATF4	-	11353	10620	13684	7918	7197	9962	363.955	365.355	402.738	265.691	264.253	275.242	377.349	268.396	0.491539	1.04133e-21	4.93388e-20	-
ENSSSCG00000011672	RASA2	RAS p21 protein activator 2 [Source:HGNC Symbol;Acc:HGNC:9872]	742	613	659	369	357	402	15.7316	13.9471	12.8271	8.18879	8.669	7.3456	14.1686	8.06779	0.812448	1.53508e-21	7.25314e-20	-
ENSSSCG00000011901	TMEM39A	transmembrane protein 39A [Source:HGNC Symbol;Acc:HGNC:25600]	716	683	761	433	422	550	14.1206	14.4549	13.7784	8.93828	9.53204	9.34837	14.118	9.2729	0.606441	2.11646e-21	9.97252e-20	-
ENSSSCG00000017540	HOXB5	homeobox B5 [Source:HGNC Symbol;Acc:HGNC:5116]	88	94	106	257	194	261	1.83307	2.10125	2.02711	5.60344	4.62839	4.68564	1.98714	4.97249	-1.32328	2.20108e-21	1.03426e-19	DOWN
ENSSSCG00000016461	-	-	1343	1313	1627	787	837	1095	35.563	37.3113	39.5533	21.8133	25.3852	24.9901	37.4759	24.0629	0.639153	2.29085e-21	1.07349e-19	-
ENSSSCG00000007895	ZC3H7A	zinc finger CCCH-type containing 7A [Source:HGNC Symbol;Acc:HGNC:30959]	5172	4808	5156	3503	2997	4038	61.9131	61.7649	56.6643	43.8924	41.0906	41.6603	60.1141	42.2144	0.509967	2.47244e-21	1.15541e-19	-
ENSSSCG00000030042	SBNO2	strawberry notch homolog 2 (Drosophila) [Source:HGNC Symbol;Acc:HGNC:29158]	1492	1225	1544	876	813	1135	13.6631	12.0384	12.9808	8.39672	8.52714	8.95794	12.8941	8.62727	0.579736	2.77282e-21	1.29224e-19	-
ENSSSCG00000009825	PPTC7	PTC7 protein phosphatase homolog [Source:HGNC Symbol;Acc:HGNC:30695]	2499	2098	2464	1585	1398	1874	23.0953	20.8074	20.906	15.3325	14.7978	14.9266	21.6029	15.019	0.524442	3.26263e-21	1.51637e-19	-
ENSSSCG00000027396	-	-	3253	2858	3908	1965	1869	2688	233.399	220.055	257.42	147.572	153.588	166.217	236.958	155.792	0.605008	3.41784e-21	1.58419e-19	-
ENSSSCG00000012051	RUNX1	runt-related transcription factor 1 [Source:RefSeq peptide;Acc:NP_001233181]	390	324	444	186	185	259	8.7314	7.78428	9.1259	4.3587	4.74378	4.99748	8.5472	4.69998	0.862795	4.02997e-21	1.86285e-19	-
ENSSSCG00000012084	PRDM15	PR domain containing 15 [Source:HGNC Symbol;Acc:HGNC:13999]	554	512	661	358	304	392	3.64987	3.61986	3.998	2.46875	2.2939	2.2258	3.75591	2.32948	0.689154	4.41644e-21	2.03598e-19	-
ENSSSCG00000024918	-	-	4852	4366	6039	2692	2699	3971	533.623	515.29	609.75	309.895	339.977	376.397	552.888	342.089	0.692613	4.55605e-21	2.09468e-19	-
ENSSSCG00000023097	ZNF408	zinc finger protein 408 [Source:HGNC Symbol;Acc:HGNC:20041]	463	405	555	278	230	310	7.73123	7.25731	8.50812	4.8589	4.39873	4.4613	7.83222	4.57298	0.776287	6.69374e-21	3.06923e-19	-
ENSSSCG00000026572	H2BFS	H2B histone family, member S (pseudogene) [Source:HGNC Symbol;Acc:HGNC:4762]	688	613	680	331	355	492	67.4595	64.5013	61.212	33.971	39.8672	41.5769	64.391	38.4717	0.743061	9.25099e-21	4.2304e-19	-
ENSSSCG00000004387	FOXO3	forkhead box protein O3 [Source:RefSeq peptide;Acc:NP_001129431]	1214	970	1213	718	649	826	22.1717	19.0111	20.3383	13.7256	13.5755	13.0015	20.507	13.4342	0.610208	1.03363e-20	4.71406e-19	-
ENSSSCG00000004053	TAGAP	t-cell activation Rho GTPase-activating protein [Source:RefSeq peptide;Acc:NP_001230472]	148	174	191	53	69	82	1.6163	2.03922	1.91499	0.605839	0.863065	0.771807	1.85684	0.746904	1.31385	1.06953e-20	4.86479e-19	UP
ENSSSCG00000002469	OTUB2	OTU deubiquitinase, ubiquitin aldehyde binding 2 [Source:HGNC Symbol;Acc:HGNC:20351]	982	896	1158	650	570	788	22.2052	21.7422	24.0395	15.3844	14.7622	15.3568	22.6623	15.1678	0.57928	1.07946e-20	4.89689e-19	-
ENSSSCG00000028889	VPS37B	-	1216	1123	1514	784	753	949	16.0671	15.9234	18.3655	10.8429	11.3954	10.8069	16.7853	11.0151	0.607722	1.27164e-20	5.75339e-19	-
ENSSSCG00000022419	FEM1B	fem-1 homolog b (C. elegans) [Source:HGNC Symbol;Acc:HGNC:3649]	5136	4784	5006	3419	2965	3952	35.1539	35.1393	31.4567	24.4947	23.2437	23.313	33.9166	23.6838	0.518092	1.30705e-20	5.89799e-19	-
ENSSSCG00000028757	-	-	947	858	950	611	507	647	24.8584	24.1693	22.8939	16.7876	15.2427	14.6372	23.9738	15.5559	0.624002	1.36859e-20	6.15937e-19	-
ENSSSCG00000022288	STK38L	serine/threonine kinase 38 like [Source:HGNC Symbol;Acc:HGNC:17848]	1027	905	954	560	550	711	9.37634	8.86677	7.99621	5.3515	5.75119	5.59454	8.74644	5.56574	0.652121	1.48818e-20	6.67997e-19	-
ENSSSCG00000028484	CLDN1	-	14321	13348	16421	10456	9508	12644	518.283	518.398	545.589	396.081	394.108	394.375	527.423	394.855	0.417639	1.72882e-20	7.73976e-19	-
ENSSSCG00000006066	RNF19A	ring finger protein 19A, RBR E3 ubiquitin protein ligase [Source:HGNC Symbol;Acc:HGNC:13432]	3649	3259	3603	2457	2027	2785	21.1925	20.3117	19.2108	14.9362	13.4833	13.9401	20.2384	14.1198	0.519368	1.75619e-20	7.84173e-19	-
ENSSSCG00000022417	HNF1B	hepatocyte nuclear factor 1-beta [Source:RefSeq peptide;Acc:NP_999121]	2654	2262	2903	3937	3648	4806	45.3556	41.4836	45.546	70.424	71.4031	70.7858	44.1284	70.871	-0.683487	1.86516e-20	8.30655e-19	-
ENSSSCG00000025127	LMO7	LIM domain 7 [Source:HGNC Symbol;Acc:HGNC:6646]	5235	4147	4480	2872	2287	2714	70.9752	60.3362	55.7624	40.7568	35.5131	31.7126	62.3579	35.9942	0.79281	4.70036e-20	2.08786e-18	-
ENSSSCG00000009051	IL15	interleukin 15 [Source:HGNC Symbol;Acc:HGNC:5977]	421	298	360	174	152	202	4.52771	3.43927	3.55445	1.95872	1.87228	1.87232	3.84047	1.90111	1.01444	5.15958e-20	2.28589e-18	UP
ENSSSCG00000012014	BTG3	Protein BTG3 [Source:UniProtKB/Swiss-Prot;Acc:A4UTQ2]	2165	1955	2168	1463	1267	1703	73.858	71.5715	67.9004	52.2408	49.505	50.071	71.11	50.6056	0.490755	5.66308e-20	2.50246e-18	-
ENSSSCG00000004974	LARP6	La ribonucleoprotein domain family, member 6 [Source:HGNC Symbol;Acc:HGNC:24012]	721	667	853	454	423	588	14.2503	14.1472	15.4779	9.39226	9.57553	10.0161	14.6251	9.6613	0.59816	7.48394e-20	3.29854e-18	-
ENSSSCG00000006107	PDP1	pyruvate dehyrogenase phosphatase catalytic subunit 1 [Source:HGNC Symbol;Acc:HGNC:9279]	2000	1843	2002	1326	1223	1547	56.0122	55.39	51.4742	38.8706	39.2294	37.34	54.2921	38.48	0.496634	7.64553e-20	3.36108e-18	-
ENSSSCG00000024674	ABL2	ABL proto-oncogene 2, non-receptor tyrosine kinase [Source:HGNC Symbol;Acc:HGNC:77]	2879	2480	2844	1898	1491	1868	33.9958	31.426	30.8309	23.4588	20.1648	19.0105	32.0842	20.878	0.619881	8.00663e-20	3.51077e-18	-
ENSSSCG00000010226	JMJD1C	jumonji domain containing 1C [Source:HGNC Symbol;Acc:HGNC:12313]	11923	10887	10655	7393	5845	7751	67.3592	66.0045	55.2635	43.7177	37.8206	37.7399	62.8757	39.7594	0.661206	8.0347e-20	3.51405e-18	-
ENSSSCG00000027845	SNORA42	Small nucleolar RNA SNORA42/SNORA80 family [Source:RFAM;Acc:RF00406]	89	83	98	38	22	29	30.022	30.0456	30.3495	13.417	8.49993	8.43091	30.139	10.116	1.575	9.28245e-20	4.04938e-18	UP
ENSSSCG00000029773	HIST1H4H	histone cluster 1, H4h [Source:HGNC Symbol;Acc:HGNC:4788]	9286	9061	13353	5320	5488	7451	1345.33	1408.74	1776.04	806.748	910.642	930.353	1510.04	882.581	0.774785	9.82501e-20	4.27513e-18	-
ENSSSCG00000026173	ABCA1	-	2376	1927	2101	1326	1068	1625	10.5139	9.15067	8.53525	6.14167	5.41279	6.1973	9.39994	5.91725	0.667724	1.03872e-19	4.50827e-18	-
ENSSSCG00000017672	-	-	12019	9986	10720	7339	5983	8155	68.6307	61.1921	56.1976	43.8644	39.1292	40.1334	62.0068	41.0423	0.595313	1.14282e-19	4.9475e-18	-
ENSSSCG00000005078	DAAM1	dishevelled associated activator of morphogenesis 1 [Source:HGNC Symbol;Acc:HGNC:18142]	965	786	993	601	482	664	14.8215	12.9551	14.0019	9.66196	8.479	8.78953	13.9262	8.97683	0.633523	1.15062e-19	4.96863e-18	-
ENSSSCG00000025447	MID1IP1	MID1 interacting protein 1 [Source:HGNC Symbol;Acc:HGNC:20715]	3092	2875	3637	2180	1963	2713	68.1111	67.9626	73.552	50.2643	49.5257	51.5063	69.8752	50.4321	0.470439	1.33512e-19	5.7508e-18	-
ENSSSCG00000027121	ODC1	ornithine decarboxylase [Source:RefSeq peptide;Acc:NP_001116455]	15771	14800	18861	10863	10259	14252	422.321	425.303	463.683	304.48	314.645	328.921	437.102	316.015	0.467978	1.36347e-19	5.8581e-18	-
ENSSSCG00000006887	CNN3	calponin 3, acidic [Source:HGNC Symbol;Acc:HGNC:2157]	10128	9513	11040	6862	6845	8800	259.232	261.298	259.422	183.84	200.665	194.124	259.984	192.876	0.430747	1.54454e-19	6.61942e-18	-
ENSSSCG00000026468	DACT1	dishevelled-binding antagonist of beta-catenin 1 [Source:HGNC Symbol;Acc:HGNC:17748]	158	123	158	62	58	74	13.2257	11.0489	12.1421	5.43226	5.56061	5.33861	12.1389	5.44383	1.15695	1.67005e-19	7.13936e-18	UP
ENSSSCG00000004890	SERPINB2	serpin peptidase inhibitor, clade B (ovalbumin), member 2 [Source:HGNC Symbol;Acc:HGNC:8584]	64	61	95	9	22	13	1.51939	1.55408	2.07055	0.223635	0.59821	0.265996	1.71467	0.362614	2.24143	1.97896e-19	8.43321e-18	UP
ENSSSCG00000023770	-	-	681	658	589	304	319	419	76.5732	79.3979	60.8021	35.779	41.0821	40.6047	72.2577	39.1552	0.883946	1.9826e-19	8.43321e-18	-
ENSSSCG00000028852	-	-	375	303	358	176	181	213	43.8002	37.9788	38.3885	21.5171	24.2134	21.4416	40.0558	22.3907	0.839112	2.10528e-19	8.93277e-18	-
ENSSSCG00000011270	EIF1B	eukaryotic translation initiation factor 1B [Source:HGNC Symbol;Acc:HGNC:30792]	1154	1043	1134	755	635	811	16.1997	15.7122	14.6146	11.0936	10.2095	9.81189	15.5088	10.3717	0.580441	3.11496e-19	1.31841e-17	-
ENSSSCG00000007509	PMEPA1	prostate transmembrane protein, androgen induced 1 [Source:HGNC Symbol;Acc:HGNC:14107]	7439	6892	7615	4832	4442	6411	69.575	69.1732	65.3856	47.3033	47.5828	51.6769	68.0446	48.8543	0.477994	3.14116e-19	1.32621e-17	-
ENSSSCG00000020744	DUSP3	dual specificity phosphatase 3 [Source:HGNC Symbol;Acc:HGNC:3069]	2366	2254	2687	1661	1515	2103	25.3731	25.9398	26.4545	18.6446	18.6082	19.437	25.9224	18.8966	0.456075	3.32778e-19	1.40153e-17	-
ENSSSCG00000020188	SNORA74	Small nucleolar RNA SNORA74 [Source:RFAM;Acc:RF00090]	17	14	17	73	55	77	5.44999	4.81629	5.00327	24.4954	20.1945	21.2746	5.08985	21.9882	-2.11103	3.71632e-19	1.56131e-17	DOWN
ENSSSCG00000026622	EAF1	-	3238	3200	3707	2401	2088	2859	34.0539	36.1154	35.7919	26.4306	25.1508	25.9141	35.3204	25.8318	0.451352	3.92237e-19	1.64383e-17	-
ENSSSCG00000022755	-	-	185	168	181	88	71	104	8.06396	7.8585	7.24318	4.01498	3.5446	3.90697	7.72188	3.82218	1.01456	4.28783e-19	1.79258e-17	UP
ENSSSCG00000010573	HPS6	-	574	531	664	928	871	1274	10.1549	10.0812	10.7847	17.1845	17.6488	19.4252	10.3403	18.0862	-0.806615	4.79096e-19	1.99803e-17	-
ENSSSCG00000029023	ARL5B	ADP-ribosylation factor-like 5B [Source:HGNC Symbol;Acc:HGNC:23052]	224	178	200	103	69	89	11.0779	9.44676	9.08056	5.3318	3.90834	3.79342	9.86841	4.34452	1.18362	5.5393e-19	2.30449e-17	UP
ENSSSCG00000011004	TOPORS	topoisomerase I binding, arginine/serine-rich, E3 ubiquitin protein ligase [Source:HGNC Symbol;Acc:HGNC:21653]	2102	1997	2163	1476	1268	1724	19.9568	20.3465	18.8533	14.6679	13.7882	14.1067	19.7188	14.1876	0.47494	6.83238e-19	2.83552e-17	-
ENSSSCG00000012055	MORC3	MORC family CW-type zinc finger 3 [Source:HGNC Symbol;Acc:HGNC:23572]	1278	1153	1254	823	743	889	20.1704	19.5284	18.1699	13.5959	13.4309	12.0925	19.2896	13.0398	0.564903	7.22976e-19	2.99315e-17	-
ENSSSCG00000021429	C21orf91	chromosome 21 open reading frame 91 [Source:HGNC Symbol;Acc:HGNC:16459]	2932	2721	2691	1848	1614	2084	21.8591	21.7696	18.4185	14.421	13.7817	13.3905	20.6824	13.8644	0.577016	7.69456e-19	3.17787e-17	-
ENSSSCG00000017201	UNK	unkempt family zinc finger [Source:HGNC Symbol;Acc:HGNC:29369]	713	623	810	465	406	552	13.2302	12.4057	13.7986	9.03144	8.62854	8.82775	13.1449	8.82924	0.574136	7.83497e-19	3.22805e-17	-
ENSSSCG00000020879	FBXW7	F-box and WD repeat domain containing 7, E3 ubiquitin protein ligase [Source:HGNC Symbol;Acc:HGNC:16712]	1135	1135	1382	817	723	952	22.7009	24.3611	25.3763	17.1039	16.5622	16.4103	24.1461	16.6921	0.532622	8.48259e-19	3.48645e-17	-
ENSSSCG00000002418	FLRT2	fibronectin leucine rich transmembrane protein 2 [Source:HGNC Symbol;Acc:HGNC:3761]	1739	1468	1886	1157	929	1379	39.6399	35.9098	39.4682	27.6052	24.2539	27.0913	38.3393	26.3168	0.542841	8.5419e-19	3.50239e-17	-
ENSSSCG00000014003	MIER2	mesoderm induction early response 1, family member 2 [Source:HGNC Symbol;Acc:HGNC:29210]	630	563	729	392	383	456	10.5043	10.0737	11.159	6.84129	7.31403	6.55274	10.579	6.90269	0.615974	9.34198e-19	3.82125e-17	-
ENSSSCG00000003568	FAM46B	family with sequence similarity 46, member B [Source:HGNC Symbol;Acc:HGNC:28273]	1353	1198	1606	824	723	1141	19.3906	18.4249	21.1306	12.3608	11.8677	14.0933	19.6487	12.7739	0.621235	1.81245e-18	7.39593e-17	-
ENSSSCG00000006970	-	-	1308	1152	1438	877	770	1094	18.0476	17.0576	18.2156	12.6659	12.1684	13.0095	17.7736	12.6146	0.494639	1.85919e-18	7.56853e-17	-
ENSSSCG00000017430	EIF1	eukaryotic translation initiation factor 1 [Source:HGNC Symbol;Acc:HGNC:3249]	12691	12073	14234	9059	8694	11560	438.911	448.073	451.939	327.933	344.375	344.564	446.308	338.958	0.396934	1.96672e-18	7.98721e-17	-
ENSSSCG00000004307	AKIRIN2	akirin 2 [Source:HGNC Symbol;Acc:HGNC:21407]	2842	2716	3043	1991	1904	2368	33.6909	34.5519	33.118	24.705	25.8517	24.1937	33.787	24.9168	0.439348	2.23071e-18	9.03784e-17	-
ENSSSCG00000027435	HIST1H3E	histone H3.1 [Source:RefSeq peptide;Acc:NP_001274345]	673	603	794	418	379	549	74.0165	71.168	80.1692	48.1189	47.7404	52.0378	75.1179	49.299	0.607598	2.58782e-18	1.04598e-16	-
ENSSSCG00000025307	-	Histone H4 [Source:UniProtKB/Swiss-Prot;Acc:P62802]	9936	9882	13711	6484	6090	8811	1439.5	1536.38	1823.66	983.262	1010.53	1100.17	1599.85	1031.32	0.633442	2.6453e-18	1.06669e-16	-
ENSSSCG00000029035	ZNF558	zinc finger protein 558 [Source:HGNC Symbol;Acc:HGNC:26422]	1414	1297	1330	915	699	936	15.9948	15.7443	13.8119	10.8337	9.05608	9.12511	15.1837	9.67163	0.650693	2.84317e-18	1.14377e-16	-
ENSSSCG00000021359	-	-	332	268	301	150	134	202	7.5488	6.53925	6.28318	3.56989	3.48962	3.95843	6.79041	3.67265	0.886677	4.46966e-18	1.79386e-16	-
ENSSSCG00000017674	-	-	5629	4883	4702	3254	2663	3507	57.3453	53.3835	43.9766	34.6984	31.0721	30.7917	51.5685	32.1874	0.679993	4.65981e-18	1.86578e-16	-
ENSSSCG00000002311	SUSD6	sushi domain containing 6 [Source:HGNC Symbol;Acc:HGNC:19956]	891	791	1053	592	543	643	7.86464	7.49258	8.53301	5.46951	5.4895	4.89152	7.96341	5.28351	0.59189	4.74526e-18	1.89555e-16	-
ENSSSCG00000026982	-	-	13622	12985	18357	7961	8120	11756	1498.15	1532.53	1853.48	916.446	1022.83	1114.31	1628.05	1017.86	0.677609	5.10744e-18	2.03546e-16	-
ENSSSCG00000020927	SLC2A2	solute carrier family 2, facilitated glucose transporter member 2 [Source:RefSeq peptide;Acc:NP_001090886]	494	445	473	291	226	339	12.3985	11.9855	10.8987	7.6447	6.49656	7.33287	11.7609	7.15804	0.716362	6.9419e-18	2.76009e-16	-
ENSSSCG00000019612	SNORD24	Small nucleolar RNA SNORD24 [Source:RFAM;Acc:RF00069]	55	54	69	137	132	165	30.3182	31.9439	34.919	79.0475	83.3388	78.3893	32.3937	80.2585	-1.30894	6.96695e-18	2.76361e-16	DOWN
ENSSSCG00000004139	ADGRG6	adhesion G protein-coupled receptor G6 [Source:HGNC Symbol;Acc:HGNC:13841]	6039	5050	5599	3746	3425	4582	71.2353	63.9257	60.6337	46.2512	46.2725	46.5819	65.2649	46.3686	0.49316	7.82941e-18	3.09852e-16	-
ENSSSCG00000021646	KLF9	Krueppel-like factor 9 [Source:UniProtKB/Swiss-Prot;Acc:P79288]	533	493	531	308	266	408	5.3826	5.34277	4.92304	3.25568	3.07666	3.55106	5.21614	3.29447	0.662937	8.06868e-18	3.18582e-16	-
ENSSSCG00000005057	-	-	630	628	709	437	388	477	13.3884	14.3219	13.8327	9.72064	9.44392	8.73653	13.8477	9.30036	0.574285	8.13635e-18	3.19774e-16	-
ENSSSCG00000011650	MSL2	male-specific lethal 2 homolog (Drosophila) [Source:HGNC Symbol;Acc:HGNC:25544]	1413	1277	1383	948	774	1076	36.834	35.7233	33.098	25.8667	23.109	24.1741	35.2184	24.3832	0.53044	8.12145e-18	3.19774e-16	-
ENSSSCG00000014019	MAML1	mastermind-like transcriptional coactivator 1 [Source:HGNC Symbol;Acc:HGNC:13632]	1388	1240	1558	1001	825	1082	10.4012	9.97171	10.7185	7.85152	7.08078	6.98801	10.3638	7.30677	0.50425	9.58509e-18	3.75846e-16	-
ENSSSCG00000026475	RRN3	RRN3 homolog, RNA polymerase I transcription factor [Source:HGNC Symbol;Acc:HGNC:30346]	1979	1719	2002	1356	1208	1519	28.5523	26.6149	26.5175	20.4777	19.9616	18.888	27.2282	19.7757	0.461373	1.09917e-17	4.30011e-16	-
ENSSSCG00000018064	-	-	1062	1054	1261	1810	1633	1970	640.058	681.693	697.722	1141.82	1127.23	1023.28	673.158	1097.44	-0.705129	1.27077e-17	4.96008e-16	-
ENSSSCG00000009585	GADD45G	-	75	66	55	15	15	19	0.606031	0.572312	0.408008	0.126865	0.138825	0.132319	0.528784	0.13267	1.99484	1.40729e-17	5.48041e-16	UP
ENSSSCG00000030023	HIST1H1B	histone cluster 1, H1b [Source:HGNC Symbol;Acc:HGNC:4719]	110	118	184	47	32	59	8.16451	9.39882	12.538	3.65145	2.72036	3.77416	10.0338	3.38199	1.56892	1.71308e-17	6.65605e-16	UP
ENSSSCG00000007115	THBD	-	123	110	157	251	230	317	1.53163	1.46993	1.79482	3.27151	3.28026	3.40205	1.59879	3.31794	-1.05331	1.72385e-17	6.68268e-16	DOWN
ENSSSCG00000028200	GCC1	GRIP and coiled-coil domain containing 1 [Source:HGNC Symbol;Acc:HGNC:19095]	1624	1400	1794	1120	1022	1305	9.57201	8.85521	9.70762	6.90972	6.89923	6.62918	9.37828	6.81271	0.461095	1.74242e-17	6.73932e-16	-
ENSSSCG00000011729	IQCJ-SCHIP1	IQCJ-SCHIP1 readthrough [Source:HGNC Symbol;Acc:HGNC:38842]	1216	998	1217	761	705	890	27.4005	24.1329	25.1761	17.9488	18.1948	17.2841	25.5698	17.8092	0.521819	1.8352e-17	7.08211e-16	-
ENSSSCG00000010391	ERCC6	excision repair cross-complementation group 6 [Source:HGNC Symbol;Acc:HGNC:3438]	770	648	840	509	412	580	7.7969	7.04142	7.80879	5.39479	4.77817	5.06165	7.54904	5.0782	0.571975	2.10807e-17	8.11679e-16	-
ENSSSCG00000027017	NR1D2	nuclear receptor subfamily 1, group D, member 2 [Source:HGNC Symbol;Acc:HGNC:7963]	4525	4188	4131	2794	2518	3495	41.3375	41.0569	34.6461	26.7164	26.346	27.5173	39.0135	26.8599	0.538522	2.25973e-17	8.68114e-16	-
ENSSSCG00000012262	KDM6A	lysine (K)-specific demethylase 6A [Source:HGNC Symbol;Acc:HGNC:12637]	1758	1553	1663	1133	1024	1335	10.4738	9.92912	9.09601	7.06547	6.98744	6.85486	9.83298	6.96926	0.496624	2.31391e-17	8.8693e-16	-
ENSSSCG00000007559	MAFK	v-maf avian musculoaponeurotic fibrosarcoma oncogene homolog K [Source:HGNC Symbol;Acc:HGNC:6782]	290	251	294	158	127	192	27.8313	25.8501	25.9033	15.8715	13.9596	15.8806	26.5282	15.2372	0.799926	2.44498e-17	9.35067e-16	-
ENSSSCG00000026757	HIST1H2BD	histone cluster 1, H2bd [Source:HGNC Symbol;Acc:HGNC:4747]	110	107	145	43	37	69	13.0504	13.6228	15.7933	5.33983	5.02763	7.05526	14.1555	5.80757	1.28535	4.10447e-17	1.56622e-15	UP
ENSSSCG00000024187	MAPK8	mitogen-activated protein kinase 8 [Source:HGNC Symbol;Acc:HGNC:6881]	439	416	407	241	213	298	3.7258	3.7888	3.17119	2.1409	2.07045	2.17973	3.56193	2.13036	0.741559	4.11771e-17	1.56776e-15	-
ENSSSCG00000026955	ACER2	alkaline ceramidase 2 [Source:HGNC Symbol;Acc:HGNC:23675]	467	412	454	266	233	340	4.26363	4.03658	3.80533	2.54197	2.43642	2.67531	4.03518	2.55123	0.66144	4.92033e-17	1.86918e-15	-
ENSSSCG00000017558	TOB1	-	892	863	955	634	535	710	38.732	40.2133	38.0699	28.8151	26.6067	26.5702	39.0051	27.3307	0.51314	6.02362e-17	2.28322e-15	-
ENSSSCG00000028182	-	-	620	543	540	300	319	391	16.8522	15.8386	13.475	8.53512	9.93084	9.15952	15.3886	9.20849	0.740826	6.74044e-17	2.54926e-15	-
ENSSSCG00000021330	-	-	348	333	436	231	176	221	32.9774	33.8638	37.9313	22.9126	19.1021	18.0494	34.9241	20.0214	0.802684	9.68846e-17	3.65611e-15	-
ENSSSCG00000015014	ZC3H12C	zinc finger CCCH-type containing 12C [Source:HGNC Symbol;Acc:HGNC:29362]	1486	1277	1566	1041	886	1192	24.9239	22.9849	24.1136	18.2757	17.0201	17.2308	24.0074	17.5089	0.455396	1.06335e-16	4.00389e-15	-
ENSSSCG00000006845	PRPF38B	pre-mRNA processing factor 38B [Source:HGNC Symbol;Acc:HGNC:25512]	2750	2603	2852	2020	1706	2308	28.6021	29.0532	27.2326	21.9909	20.3225	20.6887	28.296	21.0007	0.430159	1.20961e-16	4.54457e-15	-
ENSSSCG00000005774	ADNP2	ADNP homeobox 2 [Source:HGNC Symbol;Acc:HGNC:23803]	2390	2330	2597	1764	1539	2130	27.829	29.1145	27.7616	21.4993	20.5244	21.3753	28.2351	21.133	0.417991	1.28081e-16	4.80148e-15	-
ENSSSCG00000006862	VCAM1	-	90	66	98	23	31	33	1.46971	1.15662	1.46923	0.393135	0.579809	0.464448	1.36518	0.479131	1.5106	1.33495e-16	4.99349e-15	UP
ENSSSCG00000000896	NTN4	netrin 4 [Source:HGNC Symbol;Acc:HGNC:13658]	2679	2191	2596	1724	1499	2111	37.1345	32.5912	33.0356	25.0131	23.7979	25.2189	34.2538	24.6766	0.473119	1.46967e-16	5.48537e-15	-
ENSSSCG00000005370	TRMO	tRNA methyltransferase O [Source:HGNC Symbol;Acc:HGNC:30967]	540	434	622	295	308	356	12.4918	10.774	13.2097	7.14297	8.16047	7.09763	12.1585	7.46702	0.70336	1.4733e-16	5.48692e-15	-
ENSSSCG00000011841	SENP5	SUMO1/sentrin specific peptidase 5 [Source:HGNC Symbol;Acc:HGNC:28407]	2094	1964	2142	1514	1300	1740	17.1659	17.2776	16.1206	12.9909	12.2058	12.2934	16.8547	12.4967	0.431607	1.76595e-16	6.56247e-15	-
ENSSSCG00000029331	PALLD	palladin, cytoskeletal associated protein [Source:HGNC Symbol;Acc:HGNC:17068]	1067	970	1135	659	665	903	39.0213	38.0683	38.1071	25.226	27.8543	28.4615	38.3989	27.1806	0.498489	1.96742e-16	7.29528e-15	-
ENSSSCG00000011087	SKIDA1	SKI/DACH domain containing 1 [Source:HGNC Symbol;Acc:HGNC:32697]	63	45	60	137	144	149	1.1341	0.869312	0.991593	2.5814	2.96896	2.31168	0.998334	2.62068	-1.39235	2.82109e-16	1.0438e-14	DOWN
ENSSSCG00000005276	RFK	riboflavin kinase [Source:HGNC Symbol;Acc:HGNC:30324]	1733	1564	1412	938	833	1139	34.7228	33.6285	25.9731	19.6718	19.1159	19.6686	31.4415	19.4854	0.690275	3.1333e-16	1.15681e-14	-
ENSSSCG00000027628	IL6R	interleukin 6 receptor [Source:HGNC Symbol;Acc:HGNC:6019]	1991	1894	2230	1491	1334	1771	18.8514	19.2445	19.3844	14.7767	14.4664	14.4519	19.1601	14.565	0.395601	3.73608e-16	1.37638e-14	-
ENSSSCG00000010236	HERC4	HECT and RLD domain containing E3 ubiquitin protein ligase 4 [Source:HGNC Symbol;Acc:HGNC:24521]	622	510	523	328	287	383	13.816	12.1567	10.6651	7.62589	7.3014	7.332	12.2126	7.41976	0.718925	4.20073e-16	1.54422e-14	-
ENSSSCG00000011912	-	-	763	731	803	495	486	627	10.2738	10.5627	9.92643	6.97645	7.49502	7.27619	10.2543	7.24922	0.500331	4.42626e-16	1.62363e-14	-
ENSSSCG00000003037	-	-	903	805	1105	629	545	719	13.7247	13.13	15.4188	10.0067	9.48733	9.41837	14.0912	9.63746	0.548065	4.70307e-16	1.72146e-14	-
ENSSSCG00000016322	ACKR3	atypical chemokine receptor 3 [Source:HGNC Symbol;Acc:HGNC:23692]	970	918	1338	651	584	799	40.2624	40.8907	50.9867	28.2836	27.7634	28.5829	44.0466	28.21	0.642826	5.83093e-16	2.12973e-14	-
ENSSSCG00000012887	-	-	953	871	1004	673	591	738	7.58403	7.43839	7.33524	5.60593	5.38675	5.0617	7.45255	5.35146	0.477802	6.17343e-16	2.25e-14	-
ENSSSCG00000007475	MOCS3	Adenylyltransferase and sulfurtransferase MOCS3 Molybdopterin-synthase adenylyltransferase Molybdopterin-synthase sulfurtransferase [Source:UniProtKB/Swiss-Prot;Acc:A5GFZ6]	990	1038	1143	686	665	869	18.8897	21.2541	20.0221	13.7006	14.5327	14.2903	20.0553	14.1745	0.500682	6.24482e-16	2.27117e-14	-
ENSSSCG00000011025	ZEB1	zinc finger E-box binding homeobox 1 [Source:HGNC Symbol;Acc:HGNC:11642]	398	366	409	249	224	266	5.52189	5.44928	5.20957	3.61601	3.55946	3.18067	5.39358	3.45205	0.64379	6.50883e-16	2.36215e-14	-
ENSSSCG00000026618	-	-	1852	1674	1797	1222	1121	1528	25.6948	24.9238	22.889	17.746	17.8132	18.2709	24.5025	17.9434	0.449478	7.40803e-16	2.68278e-14	-
ENSSSCG00000030610	-	-	941	805	888	601	476	681	21.8464	20.0558	18.9267	14.6046	12.6569	13.626	20.2763	13.6292	0.573095	7.43218e-16	2.68582e-14	-
ENSSSCG00000004457	DOPEY1	dopey family member 1 [Source:HGNC Symbol;Acc:HGNC:21194]	4937	4236	4588	3285	2876	3754	20.2451	18.6408	17.2724	14.0999	13.5076	13.2673	18.7194	13.6249	0.458288	9.00045e-16	3.24568e-14	-
ENSSSCG00000028703	CCNT1	cyclin T1 [Source:HGNC Symbol;Acc:HGNC:1599]	163	141	153	75	58	96	1.13983	1.0581	0.982244	0.54896	0.464531	0.578575	1.06006	0.530689	0.998209	9.54974e-16	3.43649e-14	-
ENSSSCG00000021354	-	-	1072	996	1046	729	623	825	28.487	28.403	25.5186	20.277	18.9615	18.8946	27.4695	19.3777	0.503434	9.9439e-16	3.5708e-14	-
ENSSSCG00000028841	AHRR	aryl-hydrocarbon receptor repressor [Source:HGNC Symbol;Acc:HGNC:346]	63	51	64	15	18	23	4.10926	3.56984	3.83242	1.02408	1.34473	1.29294	3.83717	1.22058	1.65248	1.15934e-15	4.15438e-14	UP
ENSSSCG00000014277	IRF1	Interferon regulatory factor 1 [Source:UniProtKB/Swiss-Prot;Acc:A0FIN4]	775	645	816	510	433	607	16.6341	14.8563	16.0791	11.4576	10.6443	11.2284	15.8565	11.1101	0.513202	1.1661e-15	4.16985e-14	-
ENSSSCG00000010135	DGCR8	-	1796	1624	2087	2720	2389	3234	18.48	17.9322	19.7147	29.2947	28.1542	28.6792	18.709	28.7093	-0.617791	1.17175e-15	4.1813e-14	-
ENSSSCG00000030212	-	-	1485	1411	1753	1094	915	1350	24.8242	25.3122	26.9032	19.1422	17.5187	19.4498	25.6799	18.7036	0.457325	1.6489e-15	5.87168e-14	-
ENSSSCG00000012252	DDX3X	DEAD (Asp-Glu-Ala-Asp) box helicase 3, X-linked [Source:HGNC Symbol;Acc:HGNC:2745]	29748	28269	30983	22414	20357	25839	267.276	272.562	255.563	210.788	209.482	200.083	265.134	206.784	0.358592	1.78265e-15	6.33473e-14	-
ENSSSCG00000000708	TNFRSF1A	tumor necrosis factor receptor superfamily member 1A precursor [Source:RefSeq peptide;Acc:NP_999134]	1944	1818	2219	1398	1306	1786	32.6057	32.7224	34.1686	24.5431	25.0884	25.8173	33.1655	25.1496	0.399151	1.81079e-15	6.42136e-14	-
ENSSSCG00000028081	-	-	123	126	184	56	51	81	5.26497	5.78785	7.23072	2.50903	2.50031	2.98819	6.09451	2.66584	1.19292	2.0074e-15	7.10379e-14	UP
ENSSSCG00000003621	ZSCAN20	zinc finger and SCAN domain containing 20 [Source:HGNC Symbol;Acc:HGNC:13093]	649	557	740	423	402	490	9.05431	8.33911	9.47797	6.17698	6.42346	5.89167	8.95713	6.16404	0.539161	2.16386e-15	7.64162e-14	-
ENSSSCG00000028762	VPS37C	vacuolar protein sorting 37 homolog C (S. cerevisiae) [Source:HGNC Symbol;Acc:HGNC:26097]	370	334	353	188	193	262	6.09721	5.9065	5.34045	3.24274	3.64266	3.72103	5.78139	3.53548	0.709511	2.2015e-15	7.75845e-14	-
ENSSSCG00000008026	CRAMP1	cramped chromatin regulator homolog 1 [Source:HGNC Symbol;Acc:HGNC:14122]	1033	930	1181	736	672	857	6.49784	6.27777	6.82011	4.84587	4.84139	4.64602	6.53191	4.77776	0.451169	2.23056e-15	7.84468e-14	-
ENSSSCG00000020757	-	-	598	592	565	374	327	405	8.19607	8.70724	7.10929	5.3654	5.13317	4.78401	8.0042	5.09419	0.651904	2.50784e-15	8.80169e-14	-
ENSSSCG00000008985	SOWAHB	sosondowah ankyrin repeat domain family member B [Source:HGNC Symbol;Acc:HGNC:32958]	198	201	252	105	114	139	3.72914	4.0625	4.3573	2.06994	2.45914	2.25627	4.04965	2.26178	0.840336	3.61273e-15	1.26535e-13	-
ENSSSCG00000015871	NR4A2	nuclear receptor subfamily 4, group A, member 2 [Source:HGNC Symbol;Acc:HGNC:7981]	507	493	520	349	272	355	5.98519	6.24556	5.63568	4.31242	3.67766	3.61186	5.95548	3.86731	0.622886	3.89682e-15	1.36205e-13	-
ENSSSCG00000000906	TMCC3	transmembrane and coiled-coil domain family 3 [Source:HGNC Symbol;Acc:HGNC:29199]	156	169	167	80	80	93	5.17728	6.01893	5.08824	2.77902	3.04087	2.66006	5.42815	2.82665	0.941368	4.53465e-15	1.58175e-13	-
ENSSSCG00000025780	HMGXB4	HMG box domain containing 4 [Source:HGNC Symbol;Acc:HGNC:5003]	822	813	947	607	515	714	13.5804	14.414	14.3636	10.4967	9.74495	10.1665	14.1193	10.136	0.478174	4.75252e-15	1.65436e-13	-
ENSSSCG00000011825	ATP13A3	ATPase type 13A3 [Source:HGNC Symbol;Acc:HGNC:24113]	8718	7791	7775	5666	4934	6532	51.858	49.7332	42.4593	35.2778	33.6148	33.4871	48.0168	34.1266	0.492645	4.88478e-15	1.69694e-13	-
ENSSSCG00000027372	SAMD9	sterile alpha motif domain containing 9 [Source:HGNC Symbol;Acc:HGNC:1348]	4249	3903	4101	3012	2630	3316	40.4172	39.8411	35.8131	29.9888	28.6528	27.1848	38.6905	28.6088	0.435519	5.32263e-15	1.84529e-13	-
ENSSSCG00000015614	-	-	1909	1743	2057	1446	1124	1455	34.3239	33.6311	33.9545	27.2135	23.1467	22.5468	33.9699	24.3023	0.48316	5.53664e-15	1.91559e-13	-
ENSSSCG00000017301	TLK2	tousled-like kinase 2 [Source:HGNC Symbol;Acc:HGNC:11842]	2245	2151	2307	1630	1463	1948	20.5838	21.1643	19.4191	15.6431	15.3633	15.3932	20.3891	15.4665	0.398644	6.48729e-15	2.23995e-13	-
ENSSSCG00000005575	-	-	1294	1149	1291	913	726	1027	16.3429	15.5728	14.969	12.0695	10.5018	11.1788	15.6282	11.25	0.474224	7.3016e-15	2.51603e-13	-
ENSSSCG00000020710	-	-	889	886	983	668	505	650	15.7278	16.821	15.9658	12.3699	10.2327	9.91084	16.1715	10.8378	0.577384	8.84457e-15	3.04157e-13	-
ENSSSCG00000030153	SMURF1	SMAD specific E3 ubiquitin protein ligase 1 [Source:HGNC Symbol;Acc:HGNC:16807]	850	746	932	554	526	722	6.83657	6.43891	6.8819	4.66395	4.84548	5.00482	6.71913	4.83809	0.473837	9.0223e-15	3.09645e-13	-
ENSSSCG00000011414	CISH	cytokine inducible SH2-containing protein [Source:HGNC Symbol;Acc:HGNC:1984]	100	62	126	28	26	37	3.76367	2.50416	4.35369	1.10303	1.12076	1.20017	3.54051	1.14132	1.63325	9.29161e-15	3.17609e-13	UP
ENSSSCG00000022482	DDIT3	DNA-damage-inducible transcript 3 [Source:HGNC Symbol;Acc:HGNC:2726]	351	372	435	217	185	301	5.72361	6.50967	6.51216	3.70379	3.45515	4.2302	6.24848	3.79638	0.71888	9.2909e-15	3.17609e-13	-
ENSSSCG00000010156	ARID4B	AT rich interactive domain 4B (RBP1-like) [Source:HGNC Symbol;Acc:HGNC:15550]	1540	1357	1466	1061	888	1124	12.4616	11.7839	10.8909	8.9866	8.23001	7.83886	11.7121	8.35182	0.487841	1.13127e-14	3.85922e-13	-
ENSSSCG00000005431	-	-	1332	1329	1229	846	741	1026	17.6101	18.8554	14.917	11.7072	11.2204	11.6906	17.1275	11.5394	0.569748	1.22616e-14	4.17457e-13	-
ENSSSCG00000016956	-	-	1007	900	1084	709	588	654	4.50541	4.32117	4.45254	3.3203	3.01311	2.52183	4.42638	2.95174	0.584559	1.5217e-14	5.17044e-13	-
ENSSSCG00000006664	MTMR11	-	786	708	842	1177	1018	1381	12.6888	12.2655	12.4791	19.8884	18.8225	19.2143	12.4778	19.3084	-0.629866	1.56605e-14	5.31056e-13	-
ENSSSCG00000012322	KDM5C	lysine (K)-specific demethylase 5C [Source:HGNC Symbol;Acc:HGNC:11114]	5580	4922	6326	4166	3650	5022	29.0683	27.5158	30.2544	22.7159	21.7777	22.5473	28.9462	22.347	0.373293	1.57125e-14	5.31763e-13	-
ENSSSCG00000011923	C3orf17	chromosome 3 open reading frame 17 [Source:HGNC Symbol;Acc:HGNC:24496]	780	670	754	442	480	557	18.0622	16.6496	16.0295	10.7133	12.7306	11.1164	16.9138	11.5201	0.554046	1.87053e-14	6.31793e-13	-
ENSSSCG00000023614	ZNF436	zinc finger protein 436 [Source:HGNC Symbol;Acc:HGNC:20814]	642	573	668	453	353	479	20.5376	19.6708	19.6184	15.1683	12.9336	13.2063	19.9423	13.7694	0.534362	1.96388e-14	6.62015e-13	-
ENSSSCG00000018091	ND5	NADH-ubiquinone oxidoreductase chain 5 [Source:UniProtKB/Swiss-Prot;Acc:Q9TDR1]	34146	33057	37426	51468	43944	57051	847.59	880.568	852.889	1337.24	1249.33	1220.51	860.349	1269.03	-0.560728	2.00263e-14	6.73746e-13	-
ENSSSCG00000006073	OSR2	odd-skipped related transciption factor 2 [Source:HGNC Symbol;Acc:HGNC:15830]	2496	2442	3091	3888	3453	4824	62.4025	65.5174	70.9462	101.744	98.875	103.943	66.2887	101.521	-0.61494	2.01107e-14	6.75254e-13	-
ENSSSCG00000016231	-	-	341	302	360	149	123	253	9.4796	9.0094	9.18778	4.33559	3.91628	6.06161	9.22559	4.77116	0.951303	2.09384e-14	7.01663e-13	-
ENSSSCG00000030102	SNORA26	Small nucleolar RNA SNORA26 [Source:RFAM;Acc:RF00568]	27	18	21	79	63	74	10.0039	7.15671	7.14326	30.6371	26.7341	23.6299	8.10127	27.0004	-1.73676	2.25775e-14	7.55105e-13	DOWN
ENSSSCG00000011295	SNRK	SNF related kinase [Source:HGNC Symbol;Acc:HGNC:30598]	1054	1006	996	712	600	792	13.5812	13.9107	11.7823	9.60287	8.85483	8.79536	13.0914	9.08435	0.52716	2.4862e-14	8.29884e-13	-
ENSSSCG00000024424	FAM91A1	family with sequence similarity 91, member A1 [Source:HGNC Symbol;Acc:HGNC:26306]	10342	9125	9721	7099	6331	8597	86.9887	82.3654	75.0658	62.5001	60.9906	62.3214	81.4733	61.9373	0.395517	2.76732e-14	9.21917e-13	-
ENSSSCG00000012996	CDC42EP2	CDC42 effector protein (Rho GTPase binding) 2 [Source:HGNC Symbol;Acc:HGNC:16263]	1019	1069	1354	658	595	963	30.1247	33.9141	36.7485	20.361	20.1464	24.5361	33.5958	21.6812	0.631836	2.99058e-14	9.94354e-13	-
ENSSSCG00000020705	MAP3K8	-	71	59	83	27	25	27	0.449929	0.401225	0.482876	0.179091	0.181452	0.147463	0.444677	0.169335	1.39287	3.00735e-14	9.97985e-13	UP
ENSSSCG00000027280	SNORD99	Small nucleolar RNA SNORD99 [Source:RFAM;Acc:RF00608]	8	12	8	45	36	52	4.88683	7.86635	4.48639	28.7717	25.1857	27.3755	5.74653	27.111	-2.23811	3.23022e-14	1.06986e-12	DOWN
ENSSSCG00000006893	BCAR3	breast cancer anti-estrogen resistance 3 [Source:HGNC Symbol;Acc:HGNC:973]	2112	1852	2274	1441	1278	1920	38.5255	36.2534	38.0818	27.5134	26.7004	30.1848	37.6203	28.1328	0.419255	3.32574e-14	1.09936e-12	-
ENSSSCG00000027159	-	-	1566	1367	1780	1139	1032	1343	24.485	22.9367	25.5506	18.6405	18.4808	18.0974	24.3241	18.4062	0.402192	3.74835e-14	1.23667e-12	-
ENSSSCG00000030900	LDLR	low-density lipoprotein receptor precursor [Source:RefSeq peptide;Acc:NP_001193283]	1110	909	1479	691	581	861	58.8206	51.6921	71.9529	38.3274	35.2627	39.3226	60.8219	37.6376	0.692417	3.88744e-14	1.28008e-12	-
ENSSSCG00000015282	PPP1R15B	protein phosphatase 1, regulatory subunit 15B [Source:HGNC Symbol;Acc:HGNC:14951]	8262	7363	7882	5888	5032	6710	56.252	53.7974	49.2677	41.961	39.2397	39.3738	53.1057	40.1915	0.401976	3.98538e-14	1.3098e-12	-
ENSSSCG00000022705	SALL2	spalt-like transcription factor 2 [Source:HGNC Symbol;Acc:HGNC:10526]	484	451	559	745	666	921	6.5054	6.50518	6.89786	10.4812	10.2526	10.6689	6.63615	10.4676	-0.65751	4.57906e-14	1.50202e-12	-
ENSSSCG00000003795	WLS	wntless Wnt ligand secretion mediator [Source:HGNC Symbol;Acc:HGNC:30238]	3996	3290	4137	2769	2292	3392	40.481	35.7664	38.4755	29.3612	26.5934	29.6152	38.241	28.5233	0.422982	4.6244e-14	1.51398e-12	-
ENSSSCG00000011378	CCDC71	coiled-coil domain containing 71 [Source:HGNC Symbol;Acc:HGNC:25760]	361	357	442	232	214	307	9.04037	9.59402	10.1619	6.08125	6.13797	6.62595	9.59875	6.28172	0.611687	4.86284e-14	1.58899e-12	-
ENSSSCG00000026276	-	-	802	712	844	577	475	643	5.08084	4.84056	4.90882	3.82615	3.44657	3.51079	4.94341	3.5945	0.459714	5.11828e-14	1.66926e-12	-
ENSSSCG00000015485	-	-	4332	3918	3669	2634	2428	2983	36.2888	35.221	28.2166	23.0954	23.2951	21.5362	33.2421	22.6422	0.553997	5.98658e-14	1.94872e-12	-
ENSSSCG00000005211	CD274	CD274 molecule [Source:HGNC Symbol;Acc:HGNC:17635]	51	68	55	17	16	18	1.3854	1.98227	1.37163	0.483361	0.49779	0.421401	1.57977	0.467517	1.75662	6.7403e-14	2.18989e-12	UP
ENSSSCG00000000668	APOBEC1	apolipoprotein B mRNA editing enzyme, catalytic polypeptide 1 [Source:HGNC Symbol;Acc:HGNC:604]	146	114	151	60	64	86	8.99112	7.53387	8.53711	3.86756	4.51409	4.56447	8.35403	4.31538	0.952987	7.58358e-14	2.45919e-12	-
ENSSSCG00000011721	P2RY1	purinergic receptor P2Y, G-protein coupled, 1 [Source:HGNC Symbol;Acc:HGNC:8539]	919	817	1014	1353	1199	1567	20.234	19.3038	20.4964	31.181	30.2356	29.735	20.0114	30.3839	-0.602483	7.94657e-14	2.57201e-12	-
ENSSSCG00000023653	GLIS2	GLIS family zinc finger 2 [Source:HGNC Symbol;Acc:HGNC:29450]	389	338	461	591	655	792	3.67318	3.42502	3.99638	5.84124	7.0838	6.4454	3.69819	6.45681	-0.804002	8.97255e-14	2.89857e-12	-
ENSSSCG00000007469	PTPN1	tyrosine-protein phosphatase non-receptor type 1 [Source:RefSeq peptide;Acc:NP_001106906]	3195	3034	3463	2517	2035	2803	41.2982	42.0852	41.0947	34.054	30.1271	31.2259	41.4927	31.8023	0.383724	9.45202e-14	3.0477e-12	-
ENSSSCG00000006581	S100A16	-	2933	2589	2962	4967	5078	4780	27.6029	26.1474	25.5918	48.9286	54.7354	38.7707	26.4474	47.4782	-0.84414	9.49321e-14	3.0552e-12	-
ENSSSCG00000007309	RBM39	RNA binding motif protein 39 [Source:HGNC Symbol;Acc:HGNC:15923]	3854	3866	3993	2969	2442	3246	109.496	117.869	104.15	88.2919	79.4628	79.4815	110.505	82.4121	0.423183	9.61836e-14	3.08965e-12	-
ENSSSCG00000030507	SMNDC1	survival motor neuron domain containing 1 [Source:HGNC Symbol;Acc:HGNC:16900]	4505	4453	4416	3249	2886	3733	43.8017	46.4625	39.4183	33.0652	32.1384	31.2814	43.2275	32.1617	0.426607	1.0819e-13	3.46879e-12	-
ENSSSCG00000018069	ND2	NADH dehydrogenase subunit 2 (mitochondrion) [Source:RefSeq peptide;Acc:NP_008635]	4724	4747	5078	7395	6514	7976	204.534	220.561	201.846	335.134	323.024	297.627	208.98	318.595	-0.608358	1.17568e-13	3.76239e-12	-
ENSSSCG00000030480	DYRK1A	dual-specificity tyrosine-(Y)-phosphorylation regulated kinase 1A [Source:HGNC Symbol;Acc:HGNC:3091]	921	861	952	676	549	751	7.89959	7.92505	7.49644	6.069	5.39324	5.55158	7.77369	5.67128	0.454926	1.28659e-13	4.10962e-12	-
ENSSSCG00000015309	MTERF1	mitochondrial transcription termination factor 1 [Source:HGNC Symbol;Acc:HGNC:21463]	323	307	334	205	188	226	10.9365	11.1549	10.3823	7.26532	7.29063	6.59499	10.8246	7.05031	0.618549	1.37309e-13	4.37773e-12	-
ENSSSCG00000009233	GPAT3	glycerol-3-phosphate acyltransferase 3 [Source:HGNC Symbol;Acc:HGNC:28157]	6186	5553	6275	4390	4131	5526	102.725	98.9576	95.6653	76.3058	78.5697	79.088	99.1161	77.9878	0.34587	1.53487e-13	4.88439e-12	-
ENSSSCG00000003670	RLF	rearranged L-myc fusion [Source:HGNC Symbol;Acc:HGNC:10025]	2827	2383	2672	1976	1621	2171	20.348	18.4066	17.6565	14.887	13.3632	13.4675	18.8037	13.9059	0.435318	1.66124e-13	5.27669e-12	-
ENSSSCG00000015961	CDCA7	cell division cycle associated 7 [Source:HGNC Symbol;Acc:HGNC:14628]	1792	1665	1936	2432	2456	3092	27.3469	27.2671	27.1237	38.8472	42.9271	40.667	27.2459	40.8138	-0.583016	1.69009e-13	5.35833e-12	-
ENSSSCG00000024556	ZNF445	zinc finger protein 445 [Source:HGNC Symbol;Acc:HGNC:21018]	572	545	611	414	333	467	4.92672	5.03746	4.83144	3.73239	3.28502	3.46666	4.93187	3.49469	0.496971	1.79586e-13	5.68312e-12	-
ENSSSCG00000010719	-	-	518	472	552	364	313	414	9.19659	8.99276	8.99724	6.76432	6.36464	6.33475	9.0622	6.4879	0.482109	2.0051e-13	6.33352e-12	-
ENSSSCG00000027294	-	-	5815	5342	5825	4103	3996	4832	94.7543	93.4129	87.1402	69.9803	74.5774	67.8591	91.7691	70.8056	0.374145	2.03297e-13	6.40969e-12	-
ENSSSCG00000003888	-	-	1071	951	1102	777	662	885	15.2813	14.5615	14.4353	11.6042	10.8184	10.8829	14.7593	11.1018	0.410829	2.19086e-13	6.89473e-12	-
ENSSSCG00000026249	PNRC1	proline-rich nuclear receptor coactivator 1 [Source:HGNC Symbol;Acc:HGNC:17278]	853	838	899	625	551	700	89.8768	94.7537	86.9624	68.9293	66.494	63.5665	90.5309	66.33	0.44875	2.35983e-13	7.41281e-12	-
ENSSSCG00000007484	ZNF217	zinc finger protein 217 [Source:HGNC Symbol;Acc:HGNC:13009]	3082	3004	3544	1613	1482	2795	15.3478	16.0534	16.2024	8.40762	8.45267	11.9957	15.8679	9.61868	0.722198	2.97622e-13	9.31474e-12	-
ENSSSCG00000009256	ANTXR2	anthrax toxin receptor 2 [Source:HGNC Symbol;Acc:HGNC:21732]	2370	2220	2370	1708	1517	2099	73.175	73.5566	67.1794	55.1985	53.6454	55.8546	71.3037	54.8995	0.377183	2.97542e-13	9.31474e-12	-
ENSSSCG00000018094	CYTB	cytochrome b (mitochondrion) [Source:RefSeq peptide;Acc:NP_008646]	26792	27871	31828	41001	36326	48791	1062.32	1185.92	1158.6	1701.65	1649.68	1667.33	1135.62	1672.89	-0.558868	2.99172e-13	9.34613e-12	-
ENSSSCG00000001905	-	-	95	93	91	46	33	46	7.15697	7.51865	6.29391	3.62732	2.84739	2.98675	6.98984	3.15382	1.14816	3.15042e-13	9.82391e-12	UP
ENSSSCG00000013414	ARID3A	AT rich interactive domain 3A (BRIGHT-like) [Source:HGNC Symbol;Acc:HGNC:3031]	941	961	1054	656	624	875	7.72238	8.46328	7.94101	5.63496	5.86515	6.18874	8.04222	5.89628	0.447789	3.18941e-13	9.92732e-12	-
ENSSSCG00000007866	TMC7	transmembrane channel-like 7 [Source:HGNC Symbol;Acc:HGNC:23000]	621	562	677	427	409	508	6.76883	6.57373	6.77459	4.87163	5.10596	4.77219	6.70572	4.91659	0.447732	3.40883e-13	1.0591e-11	-
ENSSSCG00000030477	SNORA61	Small nucleolar RNA SNORA61 [Source:RFAM;Acc:RF00420]	22	14	23	57	56	73	7.47698	5.106	7.17643	20.2769	21.7986	21.3824	6.58647	21.1526	-1.68326	4.61237e-13	1.42939e-11	DOWN
ENSSSCG00000030637	IRGQ	immunity-related GTPase family, Q [Source:HGNC Symbol;Acc:HGNC:24868]	1442	1390	1592	1036	1016	1335	11.213	11.5991	11.3651	8.43219	9.04861	8.94682	11.3924	8.8092	0.370985	4.61742e-13	1.42939e-11	-
ENSSSCG00000017481	NR1D1	nuclear receptor subfamily 1, group D, member 1 [Source:HGNC Symbol;Acc:HGNC:7962]	115	100	113	44	50	68	12.5561	11.7168	11.3268	5.02842	6.25252	6.39872	11.8666	5.89322	1.00978	4.62831e-13	1.43017e-11	UP
ENSSSCG00000016202	-	-	418	378	460	245	263	336	9.89752	9.60496	9.99955	6.07214	7.13244	6.8568	9.83401	6.68713	0.556394	5.07993e-13	1.56688e-11	-
ENSSSCG00000004799	ZNF770	zinc finger protein 770 [Source:HGNC Symbol;Acc:HGNC:26061]	1389	1411	1355	992	846	1105	23.0405	25.1171	20.6349	17.2237	16.0728	15.7973	22.9308	16.3646	0.486709	5.24322e-13	1.61432e-11	-
ENSSSCG00000012491	CENPI	centromere protein I [Source:HGNC Symbol;Acc:HGNC:3968]	1872	1667	1816	1344	1142	1556	11.6553	11.138	10.3803	8.75878	8.14362	8.34951	11.0579	8.4173	0.393645	5.41239e-13	1.66341e-11	-
ENSSSCG00000003576	GPR3	G protein-coupled receptor 3 [Source:HGNC Symbol;Acc:HGNC:4484]	27	20	35	5	6	0	0.588462	0.467769	0.700306	0.114053	0.149766	0	0.585512	0.0879395	2.73512	5.64549e-13	1.73193e-11	UP
ENSSSCG00000002441	PPP4R3A	protein phosphatase 4, regulatory subunit 3A [Source:HGNC Symbol;Acc:HGNC:20219]	6133	5587	6308	4648	4144	5443	53.5386	52.3391	50.5543	42.4703	41.433	40.951	52.144	41.6181	0.325291	5.7377e-13	1.75706e-11	-
ENSSSCG00000013270	CRY2	cryptochrome circadian clock 2 [Source:HGNC Symbol;Acc:HGNC:2385]	255	251	303	166	133	206	6.18373	6.53186	6.74568	4.21351	3.69398	4.30535	6.48709	4.07095	0.672207	6.17536e-13	1.88769e-11	-
ENSSSCG00000020803	-	-	450	414	519	294	264	395	6.92571	6.83764	7.33318	4.73613	4.65358	5.23939	7.03218	4.87637	0.528165	6.19141e-13	1.88921e-11	-
ENSSSCG00000029288	ZBTB43	zinc finger and BTB domain containing 43 [Source:HGNC Symbol;Acc:HGNC:17908]	318	272	330	173	190	194	10.4388	9.58173	9.94509	5.94419	7.14344	5.48853	9.98853	6.19205	0.689855	6.48578e-13	1.9755e-11	-
ENSSSCG00000003830	MYSM1	Myb-like, SWIRM and MPN domains 1 [Source:HGNC Symbol;Acc:HGNC:29401]	1679	1468	1628	1210	987	1348	18.5787	17.4318	16.5383	14.0144	12.5087	12.8554	17.5163	13.1262	0.416249	6.60994e-13	2.00973e-11	-
ENSSSCG00000010849	WDR26	WD repeat domain 26 [Source:HGNC Symbol;Acc:HGNC:21208]	4645	4304	4776	3595	3037	4046	29.7355	29.5676	28.069	24.0887	22.2673	22.3227	29.124	22.8929	0.347309	6.81682e-13	2.06894e-11	-
ENSSSCG00000029168	KIAA0430	KIAA0430 [Source:HGNC Symbol;Acc:HGNC:29562]	1023	820	1116	1474	1276	1831	8.18288	7.03879	8.19535	12.3411	11.69	12.6227	7.80568	12.2179	-0.646402	6.94677e-13	2.10464e-11	-
ENSSSCG00000024103	ADPRHL1	ADP-ribosylhydrolase like 1 [Source:HGNC Symbol;Acc:HGNC:21303]	14	5	11	38	39	75	0.0820662	0.0314535	0.0592006	0.233158	0.261847	0.378912	0.0575734	0.291306	-2.33906	7.61351e-13	2.30255e-11	DOWN
ENSSSCG00000018698	ssc-mir-221	ssc-mir-221 [Source:miRBase;Acc:MI0008221]	26	26	31	5	4	6	16.789	18.0173	18.378	3.37922	2.95849	3.3391	17.7281	3.2256	2.4584	7.90308e-13	2.38589e-11	UP
ENSSSCG00000023330	-	-	594	465	534	342	299	422	8.14126	6.8393	6.71923	4.90632	4.69363	4.98482	7.23326	4.86159	0.573219	8.04351e-13	2.424e-11	-
ENSSSCG00000028633	AMMECR1L	AMMECR1-like [Source:HGNC Symbol;Acc:HGNC:28658]	3378	3021	3432	2493	2276	2946	37.6273	36.1117	35.0965	29.0664	29.0368	28.2819	36.2785	28.795	0.333296	8.47347e-13	2.54906e-11	-
ENSSSCG00000026459	-	-	101	82	137	45	39	57	8.47007	7.37959	10.5478	3.9501	3.74601	4.11982	8.79914	3.93864	1.15966	8.48904e-13	2.54925e-11	UP
ENSSSCG00000025852	-	-	270	241	259	162	126	189	1.99615	1.91205	1.75793	1.25363	1.06692	1.20427	1.88871	1.17494	0.684814	8.94333e-13	2.68095e-11	-
ENSSSCG00000000742	ITFG2	integrin alpha FG-GAP repeat containing 2 [Source:HGNC Symbol;Acc:HGNC:30879]	363	377	436	229	220	324	4.65219	5.18496	5.12991	3.07193	3.22927	3.57872	4.98902	3.29331	0.59922	9.51674e-13	2.84286e-11	-
ENSSSCG00000017167	CYTH1	cytohesin 1 [Source:HGNC Symbol;Acc:HGNC:9501]	646	594	709	470	422	546	24.3946	24.0714	24.58	18.5774	18.2518	17.7699	24.3487	18.1997	0.419927	9.50543e-13	2.84286e-11	-
ENSSSCG00000004996	KLHL28	kelch-like family member 28 [Source:HGNC Symbol;Acc:HGNC:19741]	774	667	798	560	432	597	17.3028	16.0013	16.3776	13.1035	11.0609	11.5022	16.5605	11.8889	0.478139	9.56352e-13	2.85183e-11	-
ENSSSCG00000004484	COL12A1	collagen, type XII, alpha 1 [Source:HGNC Symbol;Acc:HGNC:2188]	1165	1012	1065	719	496	868	16.6963	15.5643	14.0125	10.7857	8.14156	10.7213	15.4244	9.88284	0.642213	9.8256e-13	2.92487e-11	-
ENSSSCG00000002867	CEBPG	CCAAT/enhancer binding protein (C/EBP), gamma [Source:HGNC Symbol;Acc:HGNC:1837]	780	778	794	538	513	632	24.6555	26.3908	23.0416	17.8003	18.5725	17.2174	24.696	17.8634	0.467271	1.01079e-12	3.00367e-11	-
ENSSSCG00000030006	-	-	400	248	262	148	111	141	38.145	25.3795	22.9378	14.7728	12.1236	11.5886	28.8207	12.8283	1.16777	1.14401e-12	3.39363e-11	UP
ENSSSCG00000009934	KCTD10	potassium channel tetramerization domain containing 10 [Source:HGNC Symbol;Acc:HGNC:23236]	2688	2251	2824	1863	1767	2352	30.5897	27.4901	29.5042	22.1914	23.0311	23.0683	29.1947	22.7636	0.358975	1.18801e-12	3.51805e-11	-
ENSSSCG00000006151	SNX16	sorting nexin 16 [Source:HGNC Symbol;Acc:HGNC:14980]	1075	1034	999	748	586	793	13.9552	14.4046	11.906	10.1637	8.71279	8.87221	13.4219	9.24958	0.537132	1.2935e-12	3.82379e-11	-
ENSSSCG00000001600	-	-	1039	1050	1227	808	652	968	26.6391	28.8899	28.8816	21.684	19.1462	21.39	28.1369	20.7401	0.440039	1.36537e-12	4.02231e-11	-
ENSSSCG00000028466	UTP3	-	1659	1517	1685	1266	1017	1335	46.3472	45.4796	43.2166	37.02	32.541	32.1433	45.0144	33.9014	0.409043	1.36403e-12	4.02231e-11	-
ENSSSCG00000018081	ATP6	ATP synthase subunit a [Source:UniProtKB/Swiss-Prot;Acc:Q35915]	3248	3115	3375	4557	4292	5278	215.588	221.881	205.663	316.601	326.288	301.933	214.377	314.941	-0.554928	1.37534e-12	4.03824e-11	-
ENSSSCG00000025245	ARMC5	armadillo repeat containing 5 [Source:HGNC Symbol;Acc:HGNC:25781]	242	240	327	143	124	203	4.11698	4.38157	5.10722	2.5464	2.41613	2.97641	4.53526	2.64631	0.777202	1.37711e-12	4.03824e-11	-
ENSSSCG00000030089	RBM18	RNA binding motif protein 18 [Source:HGNC Symbol;Acc:HGNC:28413]	2252	1934	2089	1487	1412	1797	31.8905	29.3902	27.1584	22.0409	22.9013	21.9317	29.4797	22.2913	0.403241	1.37788e-12	4.03824e-11	-
ENSSSCG00000003652	AKIRIN1	akirin 1 [Source:HGNC Symbol;Acc:HGNC:25744]	2306	2031	2424	1760	1518	1959	47.7706	45.1507	46.1006	38.1627	36.0168	34.9758	46.3406	36.3851	0.34893	1.41151e-12	4.12969e-11	-
ENSSSCG00000027140	CDKN1B	cyclin-dependent kinase inhibitor 1B (p27, Kip1) [Source:HGNC Symbol;Acc:HGNC:1785]	764	674	928	521	516	565	37.66	35.6533	41.996	26.8813	29.1319	24.0031	38.4364	26.6721	0.527144	1.53204e-12	4.47465e-11	-
ENSSSCG00000007965	ZNF200	zinc finger protein 200 [Source:HGNC Symbol;Acc:HGNC:12993]	310	295	321	198	182	232	11.7951	12.0452	11.2129	7.8855	7.9313	7.60779	11.6844	7.8082	0.581524	1.62942e-12	4.75093e-11	-
ENSSSCG00000004943	MAP2K1	-	1088	987	1213	775	758	950	22.3849	21.792	22.9118	16.6899	17.8619	16.8454	22.3629	17.1324	0.384381	1.71943e-12	5.00483e-11	-
ENSSSCG00000019224	SNORD93	Small nucleolar RNA SNORD93 [Source:RFAM;Acc:RF00606]	9	6	9	36	34	41	5.49761	3.93318	5.04686	23.017	23.7868	21.5845	4.82588	22.7961	-2.23992	1.92086e-12	5.58163e-11	DOWN
ENSSSCG00000002312	SRSF5	serine/arginine-rich splicing factor 5 [Source:HGNC Symbol;Acc:HGNC:10787]	482	454	538	333	325	381	23.0553	23.3042	23.6254	16.6722	17.8049	15.7066	23.3283	16.7279	0.479825	2.12702e-12	6.17016e-11	-
ENSSSCG00000001885	C15orf39	chromosome 15 open reading frame 39 [Source:HGNC Symbol;Acc:HGNC:24497]	562	529	671	825	832	1079	6.08902	6.15064	6.67432	9.35601	10.3245	10.0755	6.30466	9.91864	-0.653724	2.15838e-12	6.25052e-11	-
ENSSSCG00000023926	-	-	837	772	914	604	549	751	37.7961	37.4104	37.8914	28.5485	28.394	29.2276	37.6993	28.7234	0.392313	2.79813e-12	8.08945e-11	-
ENSSSCG00000008277	-	-	174	179	213	119	89	126	10.0835	11.1319	11.3322	7.21826	5.90724	6.29307	10.8492	6.47285	0.745112	2.9739e-12	8.58304e-11	-
ENSSSCG00000007161	-	-	1324	1161	1460	1807	1698	2197	14.3244	13.4795	14.5015	20.4631	21.0406	20.4856	14.1018	20.6631	-0.551178	3.13225e-12	9.02481e-11	-
ENSSSCG00000007432	ZNF335	zinc finger protein 335 [Source:HGNC Symbol;Acc:HGNC:15807]	1089	984	1289	763	723	1007	11.566	11.2151	12.5684	8.48211	8.79478	9.21755	11.7832	8.83148	0.415999	3.3954e-12	9.76651e-11	-
ENSSSCG00000015317	FAM133B	family with sequence similarity 133, member B [Source:HGNC Symbol;Acc:HGNC:28629]	1050	1078	978	696	629	812	20.1794	22.2326	17.2556	14.0008	13.8453	13.4495	19.8892	13.7652	0.530961	3.61986e-12	1.03946e-10	-
ENSSSCG00000008041	PKD1	polycystic kidney disease 1 (autosomal dominant) [Source:HGNC Symbol;Acc:HGNC:9008]	2578	2212	2836	1885	1517	2330	8.19136	7.54244	8.27279	6.26916	5.52066	6.38059	8.0022	6.0568	0.40184	3.93222e-12	1.12726e-10	-
ENSSSCG00000006761	DCLRE1B	DNA cross-link repair 1B [Source:HGNC Symbol;Acc:HGNC:17641]	882	844	992	1253	1179	1535	15.8647	16.2914	16.3813	23.5906	24.289	23.796	16.1791	23.8919	-0.562385	3.98474e-12	1.1404e-10	-
ENSSSCG00000028807	SNORA16	Small nucleolar RNA SNORA16B/SNORA16A family [Source:RFAM;Acc:RF00190]	15	15	14	58	45	52	5.0223	5.38974	4.30339	20.3271	17.2572	15.0058	4.90514	17.53	-1.83746	4.07664e-12	1.16474e-10	DOWN
ENSSSCG00000025406	PIK3C2A	phosphatidylinositol-4-phosphate 3-kinase, catalytic subunit type 2 alpha [Source:HGNC Symbol;Acc:HGNC:8971]	8281	6941	7632	5757	5071	6504	93.2062	83.8374	78.863	67.824	65.3714	63.092	85.3022	65.4292	0.382649	5.28386e-12	1.50714e-10	-
ENSSSCG00000006809	RBM15	RNA binding motif protein 15 [Source:HGNC Symbol;Acc:HGNC:14959]	1999	1785	2113	1552	1240	1750	29.2517	28.0304	28.3864	23.7714	20.7822	22.0703	28.5562	22.208	0.362725	5.64146e-12	1.60645e-10	-
ENSSSCG00000001164	-	-	259	290	332	173	149	227	5.30942	6.37969	6.24824	3.71209	3.49837	4.01057	5.97912	3.74034	0.676763	5.65225e-12	1.60684e-10	-
ENSSSCG00000013300	EHF	ets homologous factor [Source:HGNC Symbol;Acc:HGNC:3246]	471	466	506	346	297	356	15.0566	15.9862	14.8501	11.5773	10.8742	9.80818	15.2977	10.7532	0.508543	5.80647e-12	1.64794e-10	-
ENSSSCG00000010806	RGS2	Regulator of G-protein signaling 2 [Source:UniProtKB/Swiss-Prot;Acc:Q3S853]	10	12	17	0	0	0	0.303574	0.39094	0.473781	0	0	0	0.389432	0	Inf	5.8176e-12	1.64835e-10	UP
ENSSSCG00000010017	SMTN	smoothelin [Source:HGNC Symbol;Acc:HGNC:11126]	598	550	742	411	377	543	8.12708	8.02139	9.25785	5.84657	5.86823	6.36012	8.46877	6.02497	0.491199	5.89112e-12	1.66642e-10	-
ENSSSCG00000021370	-	-	258	186	364	100	101	166	29.6745	22.9578	38.436	12.0389	13.305	16.4552	30.3561	13.9331	1.12347	6.49629e-12	1.83456e-10	UP
ENSSSCG00000024096	RIPK2	-	1786	1842	1761	1322	1140	1390	27.8958	30.8745	25.2516	21.6129	20.3936	18.7113	28.0073	20.2393	0.468646	6.84854e-12	1.93083e-10	-
ENSSSCG00000010380	MAPK8	-	625	488	546	329	350	369	16.5018	13.8269	13.2348	9.09228	10.5841	8.39674	14.5212	9.35769	0.633935	6.90975e-12	1.94488e-10	-
ENSSSCG00000018229	SNORD74	Small nucleolar RNA SNORD74 [Source:RFAM;Acc:RF00284]	40	42	45	101	81	112	23.1806	26.1197	23.9412	61.2646	53.7622	55.9384	24.4138	56.9884	-1.22297	7.07746e-12	1.9888e-10	DOWN
ENSSSCG00000016095	-	-	1312	1217	1341	967	895	1099	31.9186	31.7727	29.951	24.6242	24.9382	23.043	31.2141	24.2018	0.367084	7.25565e-12	2.03552e-10	-
ENSSSCG00000021306	GJC1	gap junction protein, gamma 1, 45kDa [Source:HGNC Symbol;Acc:HGNC:4280]	905	894	968	687	594	808	30.7114	32.5569	30.1578	24.4024	23.0871	23.6317	31.142	23.7071	0.393545	8.16901e-12	2.28799e-10	-
ENSSSCG00000027211	-	-	649	626	585	412	374	418	6.23639	6.4553	5.1608	4.14391	4.11616	3.46176	5.95083	3.90728	0.606928	8.43609e-12	2.35892e-10	-
ENSSSCG00000003451	PDPN	podoplanin [Source:HGNC Symbol;Acc:HGNC:29602]	2753	2655	3117	2209	1996	2595	118.065	122.189	122.723	99.1599	98.0411	95.9146	120.992	97.7052	0.308409	8.8087e-12	2.45908e-10	-
ENSSSCG00000013838	AKAP8L	A kinase (PRKA) anchor protein 8-like [Source:HGNC Symbol;Acc:HGNC:29857]	885	817	967	650	610	779	20.6737	20.481	20.7383	15.8933	16.3206	15.6835	20.631	15.9658	0.369827	9.28707e-12	2.58839e-10	-
ENSSSCG00000027864	OBSCN	obscurin, cytoskeletal calmodulin and titin-interacting RhoGEF [Source:HGNC Symbol;Acc:HGNC:15719]	920	756	839	580	423	695	15.5055	13.6733	12.9817	10.2318	8.16526	10.0952	14.0535	9.4974	0.565324	9.36605e-12	2.60614e-10	-
ENSSSCG00000028833	-	-	287	273	411	184	168	225	92.0066	93.9189	120.963	61.7417	61.685	62.1658	102.296	61.8641	0.725576	1.06461e-11	2.95749e-10	-
ENSSSCG00000018047	FAM83G	family with sequence similarity 83, member G [Source:HGNC Symbol;Acc:HGNC:32554]	911	848	1184	597	579	856	15.9484	15.9312	19.0294	10.9395	11.6094	12.9153	16.9697	11.8214	0.521555	1.09156e-11	3.02744e-10	-
ENSSSCG00000004249	CEP85L	centrosomal protein 85kDa-like [Source:HGNC Symbol;Acc:HGNC:21638]	687	563	627	454	360	466	8.09532	7.11934	6.78293	5.59961	4.85861	4.73255	7.33253	5.06359	0.53415	1.2212e-11	3.3815e-10	-
ENSSSCG00000007117	GZF1	GDNF-inducible zinc finger protein 1 [Source:HGNC Symbol;Acc:HGNC:15808]	369	376	411	226	243	312	7.70058	8.42051	7.87431	4.93664	5.80813	5.61156	7.99847	5.45211	0.552908	1.23287e-11	3.40827e-10	-
ENSSSCG00000021092	-	-	164	122	160	63	77	99	6.2876	5.01943	5.63164	2.52817	3.38114	3.27123	5.64622	3.06018	0.883671	1.33771e-11	3.69212e-10	-
ENSSSCG00000025439	-	-	505	415	453	315	259	352	20.5094	18.0868	16.8901	13.3905	12.0474	12.3207	18.4954	12.5862	0.555327	1.36052e-11	3.74902e-10	-
ENSSSCG00000017479	WIPF2	WAS/WASL interacting protein family, member 2 [Source:HGNC Symbol;Acc:HGNC:30923]	3907	3562	4260	3118	2702	3623	28.0546	27.4478	28.0829	23.4348	22.2217	22.4213	27.8618	22.6926	0.296065	1.39077e-11	3.8262e-10	-
ENSSSCG00000011793	LIPH	lipase, member H [Source:HGNC Symbol;Acc:HGNC:18483]	21	15	20	0	3	2	0.713178	0.546668	0.623563	0	0.116685	0.0585467	0.627803	0.0584104	3.42601	1.41714e-11	3.89245e-10	UP
ENSSSCG00000005576	ZBTB6	zinc finger and BTB domain containing 6 [Source:HGNC Symbol;Acc:HGNC:16764]	310	309	334	204	199	216	10.9902	11.756	10.8709	7.57008	8.08039	6.59982	11.2057	7.41676	0.595371	1.45913e-11	4.00135e-10	-
ENSSSCG00000009057	-	-	76	69	70	26	33	32	4.91464	4.78829	4.15575	1.75989	2.44411	1.78348	4.61956	1.99583	1.21077	1.48861e-11	4.07565e-10	UP
ENSSSCG00000007700	HIP1	huntingtin interacting protein 1 [Source:HGNC Symbol;Acc:HGNC:4913]	1302	1199	1460	1031	888	1149	9.13437	9.02694	9.40358	7.57097	7.13531	6.94736	9.1883	7.21788	0.348223	1.49226e-11	4.07908e-10	-
ENSSSCG00000006840	WDR47	WD repeat domain 47 [Source:HGNC Symbol;Acc:HGNC:29141]	1403	1215	1368	996	877	1191	14.8069	13.7606	13.2546	11.0025	10.6008	10.8331	13.9407	10.8121	0.366653	1.57093e-11	4.28725e-10	-
ENSSSCG00000015839	-	-	358	335	334	217	183	275	16.2472	16.3153	13.916	10.3081	9.51216	10.7563	15.4928	10.1922	0.604138	1.61194e-11	4.39215e-10	-
ENSSSCG00000003068	SMG9	SMG9 nonsense mediated mRNA decay factor [Source:HGNC Symbol;Acc:HGNC:25763]	745	705	882	541	510	696	11.5366	11.7156	12.539	8.76888	9.04532	9.28887	11.9304	9.03436	0.401149	1.6236e-11	4.41688e-10	-
ENSSSCG00000026236	-	-	321	274	395	190	196	247	13.6627	12.5151	15.4348	8.46465	9.55474	9.06067	13.8709	9.02669	0.619791	1.82259e-11	4.9503e-10	-
ENSSSCG00000008261	HK2	hexokinase-2 [Source:RefSeq peptide;Acc:NP_001116459]	2697	2553	3306	2114	1921	2627	39.1111	39.7305	44.0144	32.0885	31.9065	32.833	40.952	32.276	0.343472	1.88587e-11	5.11404e-10	-
ENSSSCG00000003669	MFSD2A	major facilitator superfamily domain containing 2A [Source:HGNC Symbol;Acc:HGNC:25897]	739	641	849	499	474	667	15.1355	14.0885	15.9637	10.6974	11.119	11.7737	15.0626	11.1967	0.427899	1.99552e-11	5.39788e-10	-
ENSSSCG00000011567	VHL	von Hippel-Lindau tumor suppressor, E3 ubiquitin protein ligase [Source:HGNC Symbol;Acc:HGNC:12687]	428	432	507	285	307	342	7.09959	7.69001	7.72094	4.94834	5.83257	4.88931	7.50351	5.22341	0.522575	1.99687e-11	5.39788e-10	-
ENSSSCG00000003902	NSUN4	NOP2/Sun domain family, member 4 [Source:HGNC Symbol;Acc:HGNC:31802]	1206	1033	1268	889	773	1043	13.7244	12.6154	13.2476	10.5894	10.0753	10.2297	13.1958	10.2982	0.357695	2.02524e-11	5.46591e-10	-
ENSSSCG00000014900	RAB30	RAB30, member RAS oncogene family [Source:HGNC Symbol;Acc:HGNC:9770]	54	34	65	14	18	12	3.93059	2.6558	4.34361	1.06666	1.50064	0.752776	3.64333	1.10669	1.719	2.11887e-11	5.70956e-10	UP
ENSSSCG00000005224	GLIS3	GLIS family zinc finger 3 [Source:HGNC Symbol;Acc:HGNC:28510]	122	133	127	65	61	82	4.55376	5.32741	4.35199	2.5395	2.60779	2.63791	4.74439	2.59507	0.870449	2.27996e-11	6.13396e-10	-
ENSSSCG00000007140	SMOX	spermine oxidase [Source:HGNC Symbol;Acc:HGNC:15862]	396	329	377	260	202	263	2.76063	2.46129	2.41283	1.89719	1.61286	1.58016	2.54492	1.69674	0.584855	2.43682e-11	6.54565e-10	-
ENSSSCG00000002812	KIFC3	kinesin family member C3 [Source:HGNC Symbol;Acc:HGNC:6326]	963	832	1137	705	602	858	15.2895	14.1757	16.573	11.7161	10.947	11.7405	15.3461	11.4679	0.420272	2.45827e-11	6.59287e-10	-
ENSSSCG00000001688	-	-	350	352	437	237	198	321	6.67536	7.2045	7.65176	4.73131	4.32519	5.27647	7.17721	4.77766	0.587119	2.48866e-11	6.66389e-10	-
ENSSSCG00000030354	MAP3K2	mitogen-activated protein kinase kinase kinase 2 [Source:HGNC Symbol;Acc:HGNC:6854]	3645	3071	3174	2467	2020	2707	29.5164	26.687	23.5964	20.9103	18.7348	18.8924	26.5999	19.5125	0.447024	2.49424e-11	6.66837e-10	-
ENSSSCG00000018084	ND3	NADH-ubiquinone oxidoreductase chain 3 [Source:UniProtKB/Swiss-Prot;Acc:O79880]	1786	1783	2083	2782	2331	3071	233.325	249.968	249.828	380.419	348.782	345.773	244.374	358.325	-0.552178	2.63405e-11	7.03115e-10	-
ENSSSCG00000013332	KIF18A	kinesin family member 18A [Source:HGNC Symbol;Acc:HGNC:29441]	1309	1259	1389	1035	856	1165	22.3786	23.098	21.8007	18.5208	16.761	17.1653	22.4258	17.4824	0.359254	2.77819e-11	7.4043e-10	-
ENSSSCG00000008511	-	-	48	39	52	18	11	19	2.73602	2.38561	2.72118	1.07396	0.718153	0.933409	2.61427	0.908508	1.52484	2.85501e-11	7.59718e-10	UP
ENSSSCG00000010456	PANK1	pantothenate kinase 1 [Source:HGNC Symbol;Acc:HGNC:8598]	821	716	859	1179	1003	1339	20.4466	19.1358	19.6402	30.7339	28.6096	28.7403	19.7409	29.3613	-0.57273	2.95322e-11	7.84627e-10	-
ENSSSCG00000026122	THAP5	THAP domain containing 5 [Source:HGNC Symbol;Acc:HGNC:23188]	805	760	794	578	467	687	11.06	11.2054	10.0151	8.31214	7.34868	8.13483	10.7602	7.93188	0.439964	3.12164e-11	8.28084e-10	-
ENSSSCG00000002392	IRF2BPL	interferon regulatory factor 2 binding protein-like [Source:HGNC Symbol;Acc:HGNC:14282]	1212	1144	1416	905	797	1186	23.2928	23.5938	24.9836	18.2051	17.5432	19.6442	23.9567	18.4642	0.375702	3.24938e-11	8.60631e-10	-
ENSSSCG00000004730	TMEM87A	transmembrane protein 87A [Source:HGNC Symbol;Acc:HGNC:24522]	1046	943	1038	764	680	866	15.7028	15.1918	14.3059	12.005	11.6919	11.2046	15.0668	11.6338	0.373049	3.28857e-11	8.69661e-10	-
ENSSSCG00000007342	RPRD1B	regulation of nuclear pre-mRNA domain containing 1B [Source:HGNC Symbol;Acc:HGNC:16209]	3052	2866	3227	2344	2175	2869	33.4034	33.6617	32.4248	26.8527	27.2645	27.0625	33.1633	27.0599	0.29343	3.68248e-11	9.72323e-10	-
ENSSSCG00000016566	NRF1	nuclear respiratory factor 1 [Source:HGNC Symbol;Acc:HGNC:7996]	610	494	621	390	347	506	9.95419	8.6508	9.30338	6.66141	6.48542	7.11637	9.30279	6.7544	0.461836	3.97051e-11	1.04675e-09	-
ENSSSCG00000021731	WWC2	WW and C2 domain containing 2 [Source:HGNC Symbol;Acc:HGNC:24148]	7415	6764	7526	5800	5003	6635	49.4572	48.4145	46.0846	40.4922	38.2192	38.1409	47.9854	38.9508	0.300945	4.12247e-11	1.08514e-09	-
ENSSSCG00000027564	LIN52	lin-52 DREAM MuvB core complex component [Source:HGNC Symbol;Acc:HGNC:19856]	309	297	335	206	195	247	5.98431	6.17255	5.95625	4.17587	4.32536	4.12272	6.0377	4.20799	0.52087	4.38925e-11	1.15358e-09	-
ENSSSCG00000017806	RNMTL1	RNA methyltransferase like 1 [Source:HGNC Symbol;Acc:HGNC:18485]	1273	1077	1374	883	743	1161	18.9034	17.1625	18.7314	13.7245	12.6367	14.8585	18.2658	13.7399	0.410771	4.44351e-11	1.16605e-09	-
ENSSSCG00000003532	LUZP1	leucine zipper protein 1 [Source:HGNC Symbol;Acc:HGNC:14985]	9409	8625	10097	7534	6447	8955	56.0569	55.144	55.227	46.9825	43.9922	45.9815	55.476	45.6521	0.281182	4.60951e-11	1.20775e-09	-
ENSSSCG00000030491	ZNF830	zinc finger protein 830 [Source:HGNC Symbol;Acc:HGNC:28291]	161	158	180	101	86	121	5.06436	5.33346	5.1981	3.32543	3.09836	3.28033	5.19864	3.23471	0.6845	4.63902e-11	1.21362e-09	-
ENSSSCG00000022049	-	Histone H4 [Source:UniProtKB/Swiss-Prot;Acc:P62802]	9572	9359	13684	6688	6752	9228	1386.77	1455.07	1820.07	1014.2	1120.38	1152.23	1553.97	1095.6	0.50423	4.85772e-11	1.26888e-09	-
ENSSSCG00000026576	BCDIN3D	BCDIN3 domain containing [Source:HGNC Symbol;Acc:HGNC:27050]	777	728	833	597	437	662	6.06071	6.09379	5.96514	4.87418	3.90406	4.45033	6.03988	4.40952	0.453896	4.9187e-11	1.28285e-09	-
ENSSSCG00000001079	E2F3	E2F transcription factor 3 [Source:HGNC Symbol;Acc:HGNC:3115]	2378	2206	2335	1806	1535	2062	24.6423	24.5318	22.2142	19.589	18.2184	18.4158	23.7961	18.7411	0.34452	5.01561e-11	1.30613e-09	-
ENSSSCG00000004753	INO80	INO80 complex subunit [Source:HGNC Symbol;Acc:HGNC:26956]	3326	2955	3535	2638	2193	3003	24.7924	23.6378	24.1913	20.5824	18.7227	19.2923	24.2072	19.5325	0.309561	5.28977e-11	1.37542e-09	-
ENSSSCG00000002865	GPATCH1	G patch domain containing 1 [Source:HGNC Symbol;Acc:HGNC:24658]	694	612	722	480	455	607	10.384	9.82676	9.91779	7.51747	7.79738	7.82754	10.0428	7.71413	0.380593	5.3727e-11	1.39486e-09	-
ENSSSCG00000027314	CAMSAP2	calmodulin regulated spectrin-associated protein family, member 2 [Source:HGNC Symbol;Acc:HGNC:29188]	4740	4318	5108	3830	3292	4324	35.3325	34.5408	34.9559	29.8828	28.1053	27.7789	34.9431	28.589	0.289548	5.79114e-11	1.50121e-09	-
ENSSSCG00000006783	DDX20	DEAD (Asp-Glu-Ala-Asp) box polypeptide 20 [Source:HGNC Symbol;Acc:HGNC:2743]	2945	2706	3266	2290	2120	2821	45.2325	44.6013	46.0527	36.8151	37.2935	37.3423	45.2955	37.1503	0.285993	5.8898e-11	1.52447e-09	-
ENSSSCG00000010922	ELF3	E74-like factor 3 (ets domain transcription factor, epithelial-specific ) [Source:HGNC Symbol;Acc:HGNC:3318]	775	838	1045	605	559	739	21.4128	24.8468	26.5071	17.4966	17.6896	17.5974	24.2556	17.5945	0.46319	6.37119e-11	1.64657e-09	-
ENSSSCG00000010242	-	-	90	92	95	175	148	193	3.51308	3.85378	3.40442	7.15007	6.61672	6.49285	3.59043	6.75321	-0.911418	7.07834e-11	1.82656e-09	-
ENSSSCG00000017795	NSRP1	nuclear speckle splicing regulatory protein 1 [Source:HGNC Symbol;Acc:HGNC:25305]	1091	1012	1008	777	621	735	20.2526	20.16	17.1787	15.0974	13.2033	11.7591	19.1971	13.3533	0.523695	7.35219e-11	1.89436e-09	-
ENSSSCG00000011703	TM4SF4	transmembrane 4 L six family member 4 [Source:HGNC Symbol;Acc:HGNC:11856]	3353	3087	3543	2533	2381	3192	173.213	171.135	168.032	136.965	140.877	142.116	170.793	139.986	0.286972	7.80947e-11	2.00914e-09	-
ENSSSCG00000011730	IL12A	Interleukin-12 subunit alpha [Source:UniProtKB/Swiss-Prot;Acc:Q29053]	53	36	40	11	16	11	1.1354	0.827623	0.786695	0.246649	0.39257	0.203095	0.916573	0.280771	1.70685	8.20176e-11	2.10689e-09	UP
ENSSSCG00000005073	ARID4A	AT rich interactive domain 4A (RBP1-like) [Source:HGNC Symbol;Acc:HGNC:9885]	986	913	961	735	593	799	7.55919	7.51143	6.76386	5.89808	5.20698	5.27931	7.27816	5.46145	0.414289	8.53957e-11	2.19037e-09	-
ENSSSCG00000011227	-	-	1846	1308	2181	1104	1067	1368	280.951	213.629	304.739	175.871	185.993	179.439	266.44	180.434	0.562336	8.76878e-11	2.24578e-09	-
ENSSSCG00000030957	NFKB1	-	256	218	288	156	153	193	14.8736	13.5921	15.3618	9.48693	10.1812	9.66417	14.6092	9.77744	0.579345	9.28297e-11	2.37391e-09	-
ENSSSCG00000030656	-	-	887	796	916	680	506	709	10.2516	9.87268	9.71934	8.22625	6.69808	7.0623	9.94787	7.32888	0.440795	9.48343e-11	2.42154e-09	-
ENSSSCG00000022590	GPRC5C	G protein-coupled receptor, class C, group 5, member C [Source:HGNC Symbol;Acc:HGNC:13309]	2271	2192	2718	1816	1581	2273	80.8931	83.7893	88.8826	67.7072	64.4998	69.7791	84.5216	67.3287	0.328098	9.50205e-11	2.42267e-09	-
ENSSSCG00000030241	TSC22D3	TSC22 domain family, member 3 [Source:HGNC Symbol;Acc:HGNC:3051]	505	477	537	356	323	451	12.8675	13.0429	12.5617	9.49461	9.42621	9.904	12.824	9.60827	0.416502	9.5689e-11	2.43607e-09	-
ENSSSCG00000001727	TNFRSF21	-	7238	6725	8075	5670	5348	7073	38.9767	38.8627	39.9211	31.9591	32.9846	32.8263	39.2535	32.59	0.268391	9.78567e-11	2.48754e-09	-
ENSSSCG00000011977	DCBLD2	discoidin, CUB and LCCL domain containing 2 [Source:HGNC Symbol;Acc:HGNC:24627]	3253	2879	3339	2515	2192	2943	130.125	123.587	122.622	105.303	100.427	101.461	125.445	102.397	0.292877	1.01903e-10	2.58654e-09	-
ENSSSCG00000029215	-	-	785	767	843	577	562	683	10.333	10.8344	10.1872	7.9498	8.47275	7.74833	10.4515	8.05696	0.375406	1.10636e-10	2.80403e-09	-
ENSSSCG00000020842	-	-	830	819	811	568	521	725	21.5494	22.8189	19.3309	15.4358	15.4927	16.2228	21.233	15.7171	0.433973	1.21578e-10	3.07678e-09	-
ENSSSCG00000018079	-	-	1006	1008	1038	1522	1292	1697	678.701	729.786	642.912	1074.78	998.334	986.722	683.8	1019.95	-0.576848	1.222e-10	3.08796e-09	-
ENSSSCG00000023991	RIT1	-	4312	4229	4483	3341	3112	4006	47.3773	49.8635	45.2203	38.4232	39.1619	37.9345	47.487	38.5065	0.302431	1.30328e-10	3.28848e-09	-
ENSSSCG00000009840	PRKAB1	protein kinase, AMP-activated, beta 1 non-catalytic subunit [Source:HGNC Symbol;Acc:HGNC:9378]	2219	2028	2514	1679	1581	2163	41.1246	40.3335	42.7742	32.5701	33.5589	34.5488	41.4108	33.5593	0.303293	1.39306e-10	3.50982e-09	-
ENSSSCG00000005829	AGPAT2	1-acylglycerol-3-phosphate O-acyltransferase 2 [Source:HGNC Symbol;Acc:HGNC:325]	439	467	495	694	598	916	30.0661	34.3228	31.1236	49.7504	46.9078	54.0679	31.8375	50.242	-0.658169	1.47077e-10	3.70013e-09	-
ENSSSCG00000025794	FBRS	fibrosin [Source:HGNC Symbol;Acc:HGNC:20442]	780	681	952	570	512	696	13.457	12.6083	15.0787	10.2933	10.1171	10.3489	13.7147	10.2531	0.419657	1.51119e-10	3.79623e-09	-
ENSSSCG00000016827	BRIX1	ribosome biogenesis protein BRX1 homolog [Source:RefSeq peptide;Acc:NP_001231753]	2256	2081	2229	1575	1606	1863	76.6731	75.8979	69.5484	56.0286	62.5147	54.5694	74.0398	57.7042	0.359625	1.58612e-10	3.9786e-09	-
ENSSSCG00000029698	LRRC42	leucine rich repeat containing 42 [Source:HGNC Symbol;Acc:HGNC:28792]	1471	1428	1543	1099	1054	1361	42.2707	44.0361	40.7067	33.056	34.6896	33.7068	42.3378	33.8175	0.32418	1.61831e-10	4.05339e-09	-
ENSSSCG00000027777	PRRG1	proline rich Gla (G-carboxyglutamic acid) 1 [Source:HGNC Symbol;Acc:HGNC:9469]	6632	6092	6797	5294	4500	5949	34.2057	33.7184	32.1843	28.58	26.5827	26.4441	33.3694	27.2023	0.294801	1.66779e-10	4.17119e-09	-
ENSSSCG00000022610	ZNF317	zinc finger protein 317 [Source:HGNC Symbol;Acc:HGNC:13507]	1348	1320	1582	1114	937	1288	9.82458	10.3241	10.5853	8.49835	7.82161	8.09043	10.2447	8.1368	0.332339	1.71596e-10	4.28538e-09	-
ENSSSCG00000011803	EIF4A2	eukaryotic translation initiation factor 4A2 [Source:HGNC Symbol;Acc:HGNC:3284]	12669	12173	12642	9595	9058	11522	300.452	309.802	275.246	238.179	246.035	235.501	295.167	239.905	0.299067	1.75298e-10	4.37142e-09	-
ENSSSCG00000018078	COX2	cytochrome c oxidase subunit II (mitochondrion) [Source:RefSeq peptide;Acc:NP_008637]	40179	41191	45025	58546	55323	65344	2639.77	2904.18	2715.78	4026.15	4162.99	3700.03	2753.24	3963.06	-0.525481	1.82108e-10	4.53461e-09	-
ENSSSCG00000024751	SPRED3	sprouty-related, EVH1 domain containing 3 [Source:HGNC Symbol;Acc:HGNC:31041]	168	164	183	99	103	91	1.8259	1.91278	1.82596	1.12624	1.28215	0.852396	1.85488	1.08693	0.771072	1.82682e-10	4.54229e-09	-
ENSSSCG00000013222	-	-	374	335	411	256	215	325	19.8654	19.0952	20.042	14.2328	13.0797	14.8779	19.6675	14.0635	0.483864	1.93e-10	4.79184e-09	-
ENSSSCG00000007788	PHKG2	phosphorylase kinase, gamma 2 (testis) [Source:HGNC Symbol;Acc:HGNC:8931]	709	627	763	500	470	646	16.2269	15.3996	16.0319	11.978	12.3202	12.7424	15.8862	12.3469	0.363622	2.18677e-10	5.42146e-09	-
ENSSSCG00000025997	-	-	144	175	221	308	281	381	1.51022	1.96957	2.12787	3.38107	3.37533	3.44378	1.86922	3.40006	-0.863126	2.2835e-10	5.65307e-09	-
ENSSSCG00000014028	CLK4	CDC-like kinase 4 [Source:HGNC Symbol;Acc:HGNC:13659]	747	707	775	577	492	608	9.08903	9.23146	8.65708	7.34848	6.85637	6.37577	8.99252	6.86021	0.390474	2.3624e-10	5.83993e-09	-
ENSSSCG00000018620	SNORA17	Small nucleolar RNA SNORA17 [Source:RFAM;Acc:RF00560]	16	20	19	51	45	63	5.52067	7.40575	6.01869	18.4198	17.7841	18.7352	6.31504	18.313	-1.53601	2.48891e-10	6.14375e-09	DOWN
ENSSSCG00000013862	-	-	714	752	875	581	484	685	6.54514	7.39762	7.3638	5.5747	5.08158	5.41182	7.10218	5.35603	0.407098	2.59244e-10	6.39006e-09	-
ENSSSCG00000005623	ST6GALNAC6	ST6 (alpha-N-acetyl-neuraminyl-2,3-beta-galactosyl-1,3)-N-acetylgalactosaminide alpha-2,6-sialyltransferase 6 [Source:HGNC Symbol;Acc:HGNC:23364]	371	367	411	577	490	677	8.73885	9.27685	8.88783	14.226	13.2193	13.7436	8.96784	13.7296	-0.614461	2.66243e-10	6.55312e-09	-
ENSSSCG00000016662	TBX20	T-box 20 [Source:HGNC Symbol;Acc:HGNC:11598]	150	143	185	83	89	119	5.02242	5.1382	5.68678	2.90888	3.41307	3.43401	5.28247	3.25199	0.699891	2.72895e-10	6.70717e-09	-
ENSSSCG00000023276	ZNF24	zinc finger protein 24 [Source:HGNC Symbol;Acc:HGNC:13032]	1281	1156	1165	904	739	1034	44.6442	43.2342	37.2747	32.9769	29.498	31.0576	41.7177	31.1775	0.420154	2.85939e-10	7.01763e-09	-
ENSSSCG00000010467	-	-	2891	2429	2521	1967	1723	2151	20.8053	18.7589	16.6561	14.8169	14.2018	13.3413	18.7401	14.12	0.408388	3.18227e-10	7.79885e-09	-
ENSSSCG00000005291	TLE1	transducin-like enhancer of split 1 (E(sp1) homolog, Drosophila) [Source:HGNC Symbol;Acc:HGNC:11837]	813	748	789	575	461	708	13.0919	12.9261	11.6644	9.69185	8.50251	9.82605	12.5608	9.34014	0.427416	3.20156e-10	7.83487e-09	-
ENSSSCG00000021761	UBAP1	-	1206	1216	1379	930	909	1145	17.7222	19.1759	18.604	14.3047	15.2991	14.5013	18.5007	14.7017	0.331599	3.29333e-10	8.0479e-09	-
ENSSSCG00000005967	FAM84B	family with sequence similarity 84, member B [Source:HGNC Symbol;Acc:HGNC:24166]	1867	1722	2086	2652	2222	3096	19.8616	19.6587	20.3731	29.5303	27.0736	28.3859	19.9645	28.3299	-0.504892	3.32965e-10	8.125e-09	-
ENSSSCG00000008740	FBXL5	F-box and leucine-rich repeat protein 5 [Source:HGNC Symbol;Acc:HGNC:13602]	6515	5995	6313	4992	4345	5598	85.832	84.7575	76.3561	68.839	65.5628	63.5624	82.3152	65.9881	0.318954	3.341e-10	8.14105e-09	-
ENSSSCG00000017745	UTP6	UTP6, small subunit (SSU) processome component, homolog (yeast) [Source:HGNC Symbol;Acc:HGNC:18279]	2579	2410	2687	1924	1902	2320	29.8605	29.9445	28.5619	23.3172	25.2225	23.1508	29.4556	23.8968	0.301723	3.44717e-10	8.38778e-09	-
ENSSSCG00000013119	STX3	syntaxin 3 [Source:HGNC Symbol;Acc:HGNC:11438]	781	713	898	582	479	743	40.5777	39.7539	42.8337	31.6508	28.5039	33.2703	41.0551	31.1417	0.398715	3.7801e-10	9.18479e-09	-
ENSSSCG00000011018	-	-	635	578	583	427	387	488	8.64292	8.44246	7.28498	6.08331	6.03295	5.72452	8.12345	5.94693	0.449949	3.81317e-10	9.25196e-09	-
ENSSSCG00000018373	SNORA24	Small nucleolar RNA SNORA24 [Source:RFAM;Acc:RF00399]	31	29	21	69	56	87	10.6967	10.7383	6.6525	24.9205	22.1314	25.8722	9.36247	24.3081	-1.37647	3.98792e-10	9.6622e-09	DOWN
ENSSSCG00000001904	CLK3	CDC-like kinase 3 [Source:HGNC Symbol;Acc:HGNC:2071]	1463	1318	1555	1108	989	1397	30.9309	29.9032	30.1822	24.5196	23.9484	25.4552	30.3388	24.6411	0.300098	4.04371e-10	9.78348e-09	-
ENSSSCG00000023032	SCG2	Sus scrofa secretogranin II (SCG2), mRNA. [Source:RefSeq mRNA;Acc:NM_001012299]	101	109	134	47	63	71	1.98667	2.30084	2.41982	0.967682	1.4193	1.20365	2.23577	1.19688	0.901499	4.12982e-10	9.97766e-09	-
ENSSSCG00000004952	SMAD3	SMAD family member 3 [Source:HGNC Symbol;Acc:HGNC:6769]	4687	4316	4992	3742	3417	4370	36.4586	36.028	35.6494	30.4673	30.4426	29.2967	36.0453	30.0689	0.261542	4.15022e-10	1.00128e-08	-
ENSSSCG00000003136	CYTH2	cytohesin 2 [Source:HGNC Symbol;Acc:HGNC:9502]	1098	1022	1347	812	820	992	9.74889	9.73772	10.9798	7.54629	8.33871	7.59095	10.1555	7.82532	0.376034	4.41321e-10	1.06322e-08	-
ENSSSCG00000007488	DOK5	-	1168	1161	1424	1723	1523	2111	27.0886	28.8955	30.3198	41.8268	40.4554	42.1953	28.768	41.4925	-0.528387	4.55224e-10	1.09517e-08	-
ENSSSCG00000004754	CHAC1	ChaC glutathione-specific gamma-glutamylcyclotransferase 1 [Source:HGNC Symbol;Acc:HGNC:28680]	303	316	365	209	208	267	9.10648	10.1917	10.071	6.57477	7.15985	6.91594	9.78975	6.88352	0.508125	4.56113e-10	1.09576e-08	-
ENSSSCG00000017215	SLC16A5	solute carrier family 16 (monocarboxylate transporter), member 5 [Source:HGNC Symbol;Acc:HGNC:10926]	638	569	739	877	837	1165	6.61894	6.33481	7.03859	9.52342	9.94549	10.4166	6.66412	9.96184	-0.579998	4.57766e-10	1.09819e-08	-
ENSSSCG00000012294	PLP2	-	2459	2595	3064	3669	3350	4660	44.5139	50.4113	50.9212	69.5201	69.4567	72.7035	48.6155	70.5601	-0.537436	4.68301e-10	1.12188e-08	-
ENSSSCG00000025950	U1	U1 spliceosomal RNA [Source:RFAM;Acc:RF00003]	242	276	328	145	161	219	66.7001	81.6346	82.9963	41.8317	50.8243	52.0222	77.1103	48.2261	0.677111	4.86454e-10	1.16374e-08	-
ENSSSCG00000002294	ARG2	arginase 2 [Source:HGNC Symbol;Acc:HGNC:664]	807	745	819	621	510	680	8.63177	8.55138	8.04236	6.95254	6.24782	6.26855	8.4085	6.48964	0.373711	4.87823e-10	1.16538e-08	-
ENSSSCG00000004859	ZNF516	zinc finger protein 516 [Source:HGNC Symbol;Acc:HGNC:28990]	555	444	603	324	308	482	7.3894	6.34385	7.37066	4.5153	4.69678	5.53089	7.03464	4.91432	0.517485	4.9072e-10	1.17066e-08	-
ENSSSCG00000005706	ABL1	ABL proto-oncogene 1, non-receptor tyrosine kinase [Source:HGNC Symbol;Acc:HGNC:76]	3553	3226	4071	2845	2549	3471	29.6423	28.8825	31.1811	24.8442	24.3567	24.9576	29.902	24.7195	0.27459	5.01034e-10	1.19215e-08	-
ENSSSCG00000019069	SNORD78	Small nucleolar RNA SNORD78 [Source:RFAM;Acc:RF00592]	23	24	28	62	52	78	15.9944	17.9104	17.8762	45.1295	41.4172	46.7486	17.2603	44.4318	-1.36413	5.0171e-10	1.19215e-08	DOWN
ENSSSCG00000025355	ZNF146	zinc finger protein 146 [Source:HGNC Symbol;Acc:HGNC:12931]	1959	1698	1843	1440	1223	1631	58.7984	54.6918	50.7843	45.2396	42.0426	42.1907	54.7581	43.1576	0.343458	5.01825e-10	1.19215e-08	-
ENSSSCG00000015611	-	-	5049	4801	6112	4005	3660	5145	63.1674	64.4575	70.2012	52.4464	52.4447	55.476	65.942	53.4557	0.302855	5.13026e-10	1.21706e-08	-
ENSSSCG00000009792	ZCCHC8	zinc finger, CCHC domain containing 8 [Source:RefSeq peptide;Acc:NP_001177083]	846	819	820	625	541	676	14.0127	14.5576	12.4692	10.8357	10.2632	9.65008	13.6798	10.2497	0.416477	6.2188e-10	1.47325e-08	-
ENSSSCG00000029880	-	-	349	339	385	234	204	320	10.94	11.4037	11.0796	7.67772	7.32408	8.64515	11.1411	7.88232	0.499197	6.34562e-10	1.50121e-08	-
ENSSSCG00000004050	WTAP	Wilms tumor 1 associated protein [Source:HGNC Symbol;Acc:HGNC:16846]	2210	2107	2452	1821	1520	2145	78.4113	80.224	79.8693	67.6272	61.7678	65.5912	79.5015	64.9954	0.290645	6.82418e-10	1.61219e-08	-
ENSSSCG00000010741	EDRF1	erythroid differentiation regulatory factor 1 [Source:HGNC Symbol;Acc:HGNC:24640]	1398	1217	1495	1053	983	1262	13.9651	13.0461	13.7104	11.0101	11.2466	10.865	13.5739	11.0406	0.29802	7.0461e-10	1.66231e-08	-
ENSSSCG00000015368	HDAC9	-	1822	1549	1850	1376	1215	1606	26.3629	24.0519	24.5748	20.8396	20.1351	20.0273	24.9965	20.334	0.297836	7.35945e-10	1.73384e-08	-
ENSSSCG00000003362	CEP104	centrosomal protein 104kDa [Source:HGNC Symbol;Acc:HGNC:24866]	483	396	524	333	232	390	13.5943	11.9608	13.5399	9.81024	7.47878	9.46033	13.0317	8.91645	0.547479	7.37013e-10	1.73396e-08	-
ENSSSCG00000013764	RFX1	regulatory factor X, 1 (influences HLA class II expression) [Source:HGNC Symbol;Acc:HGNC:9982]	819	692	996	605	530	705	8.83117	8.00746	9.85977	6.82834	6.5455	6.55173	8.89947	6.64185	0.422133	7.38653e-10	1.73543e-08	-
ENSSSCG00000014871	TSKU	tsukushi, small leucine rich proteoglycan [Source:HGNC Symbol;Acc:HGNC:28850]	298	262	335	420	405	588	12.542	11.8333	12.944	18.5023	19.5227	21.3285	12.4398	19.7845	-0.669409	7.4398e-10	1.74554e-08	-
ENSSSCG00000011510	TMF1	TATA element modulatory factor 1 [Source:HGNC Symbol;Acc:HGNC:11870]	2054	1986	1932	1547	1249	1736	20.996	21.7856	18.1308	16.5521	14.6228	15.2939	20.3042	15.4896	0.390474	7.52573e-10	1.76327e-08	-
ENSSSCG00000030568	STRN3	striatin, calmodulin binding protein 3 [Source:HGNC Symbol;Acc:HGNC:15720]	465	405	433	293	269	378	16.7481	15.6538	14.3177	11.046	11.0968	11.7337	15.5732	11.2922	0.463743	7.5714e-10	1.77154e-08	-
ENSSSCG00000007093	ZNF133	zinc finger protein 133 [Source:HGNC Symbol;Acc:HGNC:12917]	529	470	606	385	368	435	9.44755	9.00772	9.93595	7.19696	7.52738	6.69554	9.46374	7.13996	0.406494	7.67582e-10	1.79351e-08	-
ENSSSCG00000021332	PAX8	paired box 8 [Source:HGNC Symbol;Acc:HGNC:8622]	411	391	507	657	540	820	16.6023	16.9495	18.8021	27.779	24.9834	28.5477	17.4513	27.1034	-0.63514	7.7569e-10	1.80998e-08	-
ENSSSCG00000026638	BCL10B	-	114	108	142	53	73	64	3.88321	3.94786	4.44064	1.88965	2.84802	1.87887	4.09057	2.20551	0.891187	8.08901e-10	1.88489e-08	-
ENSSSCG00000025027	METTL1	methyltransferase like 1 [Source:HGNC Symbol;Acc:HGNC:7030]	1617	1505	1888	1289	1183	1570	23.0499	23.0224	24.7078	19.2326	19.3142	19.2882	23.5934	19.2783	0.291402	8.12652e-10	1.89105e-08	-
ENSSSCG00000004238	HSF2	heat shock transcription factor 2 [Source:HGNC Symbol;Acc:HGNC:5225]	1536	1332	1378	1041	937	1268	28.4316	26.4587	23.4171	20.1691	19.8647	20.2284	26.1024	20.0874	0.377895	8.29859e-10	1.92846e-08	-
ENSSSCG00000027508	SMURF2	SMAD specific E3 ubiquitin protein ligase 2 [Source:HGNC Symbol;Acc:HGNC:16809]	1419	1379	1355	1032	952	1080	15.81	16.488	13.86	12.0353	12.1484	10.3707	15.386	11.5181	0.417715	8.39532e-10	1.94829e-08	-
ENSSSCG00000011304	ZNF197	zinc finger protein 197 [Source:HGNC Symbol;Acc:HGNC:12988]	155	176	166	103	88	102	0.939303	1.14457	0.923543	0.653341	0.610787	0.532732	1.00247	0.598953	0.743048	8.99555e-10	2.08474e-08	-
ENSSSCG00000018086	ND4L	NADH dehydrogenase subunit 4L (mitochondrion) [Source:RefSeq peptide;Acc:NP_008642]	7126	7513	6944	11106	9517	12053	1084.54	1227.06	970.246	1769.22	1658.94	1580.98	1093.95	1669.72	-0.610057	9.10221e-10	2.1066e-08	-
ENSSSCG00000022668	ZFP1	ZFP1 zinc finger protein [Source:HGNC Symbol;Acc:HGNC:23328]	756	741	755	523	501	685	15.1676	15.9539	13.9064	10.983	11.5124	11.8445	15.0093	11.4466	0.390933	9.14787e-10	2.1143e-08	-
ENSSSCG00000016468	-	-	255	268	359	170	144	239	20.3289	22.9277	26.2749	14.1856	13.1483	16.4211	23.1772	14.585	0.66822	9.67709e-10	2.23359e-08	-
ENSSSCG00000012283	ZNF81	zinc finger protein 81 [Source:HGNC Symbol;Acc:HGNC:13156]	268	286	274	181	164	203	6.10282	6.98899	5.7282	4.31419	4.27732	3.98404	6.27334	4.19185	0.581646	9.97429e-10	2.29907e-08	-
ENSSSCG00000020725	-	-	1209	1055	1360	1668	1551	1889	14.2389	13.3339	14.7049	20.5623	20.9216	19.1741	14.0926	20.2193	-0.5208	1.00471e-09	2.31272e-08	-
ENSSSCG00000027476	SNORD12	Small nucleolar SNORD12/SNORD106 [Source:RFAM;Acc:RF00581]	29	34	39	78	71	85	14.5652	18.325	17.9824	41.0049	40.8416	36.7931	16.9575	39.5465	-1.22163	1.02184e-09	2.34899e-08	DOWN
ENSSSCG00000021478	CWC25	CWC25 spliceosome-associated protein homolog [Source:HGNC Symbol;Acc:HGNC:25989]	618	546	701	467	426	510	19.4803	18.4694	20.2861	15.4081	15.3797	13.8551	19.4119	14.881	0.383473	1.0461e-09	2.40151e-08	-
ENSSSCG00000024775	HIST2H2AB	histone cluster 2, H2ab [Source:HGNC Symbol;Acc:HGNC:20508]	440	406	599	267	315	329	50.6076	50.1121	63.2504	32.1439	41.4959	32.613	54.6567	35.4176	0.625932	1.10159e-09	2.52551e-08	-
ENSSSCG00000014084	POC5	POC5 centriolar protein [Source:HGNC Symbol;Acc:HGNC:26658]	389	349	419	272	237	341	4.94613	4.76207	4.89107	3.62002	3.45141	3.73683	4.86642	3.60275	0.433763	1.13628e-09	2.60154e-08	-
ENSSSCG00000005297	DNAJB5	DnaJ (Hsp40) homolog, subfamily B, member 5 [Source:HGNC Symbol;Acc:HGNC:14887]	128	125	154	83	76	71	1.62478	1.70274	1.79464	1.10278	1.10492	0.776742	1.70738	0.994814	0.77929	1.16858e-09	2.67192e-08	-
ENSSSCG00000029456	-	-	3037	2726	3486	2365	2214	2959	45.7898	44.1066	48.253	37.3233	38.2326	38.4504	46.0498	38.0021	0.277115	1.1733e-09	2.67912e-08	-
ENSSSCG00000007357	-	-	369	345	475	260	251	321	5.84629	5.86579	6.90909	4.31174	4.5547	4.38319	6.20705	4.41654	0.490991	1.19394e-09	2.72259e-08	-
ENSSSCG00000006067	-	-	1629	1557	1727	1326	1157	1463	35.7445	36.6632	34.79	30.4549	29.0773	27.6672	35.7326	29.0665	0.297884	1.25175e-09	2.85061e-08	-
ENSSSCG00000010580	NFKB2	nuclear factor of kappa light polypeptide gene enhancer in B-cells 2 (p49/p100) [Source:HGNC Symbol;Acc:HGNC:7795]	1819	1823	2143	1544	1329	1797	23.4318	25.2007	25.3436	20.8183	19.6078	19.9504	24.6587	20.1255	0.293069	1.30324e-09	2.9639e-08	-
ENSSSCG00000016653	DNAJB9	DnaJ (Hsp40) homolog, subfamily B, member 9 [Source:HGNC Symbol;Acc:HGNC:6968]	875	736	842	617	557	696	20.5569	18.5559	18.1608	15.1726	14.9878	14.0926	19.0912	14.751	0.372095	1.40135e-09	3.1828e-08	-
ENSSSCG00000015090	MPZL3	myelin protein zero-like 3 [Source:HGNC Symbol;Acc:HGNC:27279]	454	404	411	298	266	338	10.1945	9.73526	8.4728	7.00411	6.84111	6.54126	9.46753	6.79549	0.478411	1.46877e-09	3.33148e-08	-
ENSSSCG00000027481	-	-	350	346	369	266	203	243	20.9267	22.2005	20.2551	16.6472	13.9015	12.5219	21.1274	14.3569	0.557377	1.4909e-09	3.37719e-08	-
ENSSSCG00000010738	ZRANB1	zinc finger, RAN-binding domain containing 1 [Source:HGNC Symbol;Acc:HGNC:18224]	1651	1454	1792	1226	1184	1563	28.5713	27.0023	28.4704	22.2074	23.4675	23.3117	28.0147	22.9955	0.284828	1.51484e-09	3.42687e-08	-
ENSSSCG00000013670	FBXL12	F-box and leucine-rich repeat protein 12 [Source:HGNC Symbol;Acc:HGNC:13611]	380	389	442	287	261	343	10.3912	11.4153	11.0963	8.21467	8.17439	8.08367	10.9676	8.15757	0.427035	1.58452e-09	3.57976e-08	-
ENSSSCG00000002041	SLC7A7	solute carrier family 7 (amino acid transporter light chain, y+L system), member 7 [Source:HGNC Symbol;Acc:HGNC:11065]	96	81	129	163	181	235	0.831776	0.753139	1.02612	1.47825	1.79617	1.75483	0.870344	1.67641	-0.945722	1.60103e-09	3.61228e-08	-
ENSSSCG00000013784	-	-	547	475	612	378	364	491	18.9467	17.656	19.4612	13.7045	14.4404	14.6575	18.688	14.2674	0.389381	1.70094e-09	3.83261e-08	-
ENSSSCG00000011218	SLC4A7	solute carrier family 4, sodium bicarbonate cotransporter, member 7 [Source:HGNC Symbol;Acc:HGNC:11033]	2527	2265	2409	1937	1529	2150	16.9147	16.2698	14.8037	13.5711	11.7219	12.4031	15.996	12.5654	0.348263	1.729e-09	3.8907e-08	-
ENSSSCG00000003030	CIC	capicua transcriptional repressor [Source:HGNC Symbol;Acc:HGNC:14214]	509	448	585	353	333	468	4.1779	3.94614	4.40828	3.03278	3.13052	3.31069	4.17744	3.158	0.40361	1.83131e-09	4.1155e-08	-
ENSSSCG00000012287	TFE3	transcription factor binding to IGHM enhancer 3 [Source:HGNC Symbol;Acc:HGNC:11752]	2277	1954	2525	1696	1546	2196	16.4943	15.1897	16.7921	12.8594	12.8266	13.7099	16.1587	13.132	0.299225	1.86895e-09	4.19457e-08	-
ENSSSCG00000018087	ND4	NADH-ubiquinone oxidoreductase chain 4 [Source:UniProtKB/Swiss-Prot;Acc:O79881]	13984	13220	15549	19607	17050	21427	458.71	465.363	468.255	673.198	640.565	605.759	464.109	639.841	-0.463249	1.92457e-09	4.31372e-08	-
ENSSSCG00000009615	NUDT18	nudix (nucleoside diphosphate linked moiety X)-type motif 18 [Source:HGNC Symbol;Acc:HGNC:26194]	213	188	217	125	117	172	6.2076	5.8797	5.80599	3.81311	3.90538	4.32021	5.96443	4.0129	0.57174	1.97444e-09	4.4197e-08	-
ENSSSCG00000029710	GCNT4	glucosaminyl (N-acetyl) transferase 4, core 2 [Source:HGNC Symbol;Acc:HGNC:17973]	1444	1246	1386	988	968	1259	12.6839	11.7451	11.1769	9.08381	9.73854	9.53112	11.8687	9.45116	0.328594	1.97747e-09	4.42066e-08	-
ENSSSCG00000023367	IL22RA1	interleukin 22 receptor, alpha 1 [Source:HGNC Symbol;Acc:HGNC:13700]	118	108	147	216	190	234	3.04789	2.9936	3.48584	5.83979	5.62087	5.20913	3.17578	5.55659	-0.80709	1.99217e-09	4.4477e-08	-
ENSSSCG00000029613	SYNM	synemin, intermediate filament protein [Source:HGNC Symbol;Acc:HGNC:24466]	1443	1274	1593	1970	1740	2250	15.5486	14.7315	15.7584	22.2185	21.4736	20.8948	15.3462	21.529	-0.488403	2.04402e-09	4.5575e-08	-
ENSSSCG00000008437	SOCS5	suppressor of cytokine signaling 5 [Source:HGNC Symbol;Acc:HGNC:16852]	1555	1267	1605	1133	980	1391	33.2492	29.0724	31.5064	25.3575	23.9999	25.6336	31.276	24.997	0.323302	2.08006e-09	4.6318e-08	-
ENSSSCG00000021521	ERF	Ets2 repressor factor [Source:HGNC Symbol;Acc:HGNC:3444]	992	1033	1231	781	713	1021	16.0201	17.9022	18.2509	13.2017	13.1879	14.2105	17.3911	13.5334	0.361825	2.15883e-09	4.80094e-08	-
ENSSSCG00000012361	AMER1	APC membrane recruitment protein 1 [Source:HGNC Symbol;Acc:HGNC:26837]	215	219	243	363	291	436	1.53578	1.67876	1.59356	2.71407	2.38076	2.68416	1.6027	2.593	-0.694118	2.37802e-09	5.2815e-08	-
ENSSSCG00000010046	GNAZ	guanine nucleotide binding protein (G protein), alpha z polypeptide [Source:HGNC Symbol;Acc:HGNC:4395]	1971	1900	2426	2742	2634	3439	32.6706	33.797	36.9177	47.5733	50.0056	49.1286	34.4618	48.9025	-0.504913	2.40664e-09	5.3381e-08	-
ENSSSCG00000028609	SLC12A4	solute carrier family 12 (potassium/chloride transporter), member 4 [Source:HGNC Symbol;Acc:HGNC:10913]	1179	1040	1322	864	744	1149	20.9238	19.8068	21.5393	16.0496	15.1228	17.5743	20.7566	16.2489	0.353228	2.51778e-09	5.57738e-08	-
ENSSSCG00000003941	-	-	1106	942	1172	800	673	1031	4.07509	3.72466	3.96445	3.0853	2.84007	3.27395	3.9214	3.06644	0.354803	2.58319e-09	5.71484e-08	-
ENSSSCG00000004645	GABPB1	GA binding protein transcription factor, beta subunit 1 [Source:HGNC Symbol;Acc:HGNC:4074]	905	863	981	735	595	832	12.128	12.4109	12.0693	10.3098	9.13248	9.60936	12.2027	9.68389	0.333544	2.68612e-09	5.93487e-08	-
ENSSSCG00000029310	STK40	serine/threonine kinase 40 [Source:HGNC Symbol;Acc:HGNC:21373]	157	145	166	88	87	126	7.27867	7.21396	7.06534	4.27029	4.61956	5.03446	7.18599	4.64143	0.630616	2.69169e-09	5.93947e-08	-
ENSSSCG00000021802	ABHD17B	abhydrolase domain containing 17B [Source:HGNC Symbol;Acc:HGNC:24278]	555	568	596	384	397	504	12.7604	14.0144	12.5803	9.24121	10.4543	9.98699	13.1184	9.89417	0.40694	2.93381e-09	6.46537e-08	-
ENSSSCG00000022302	GLTSCR1	glioma tumor suppressor candidate region gene 1 [Source:HGNC Symbol;Acc:HGNC:4332]	286	242	332	204	168	210	1.4401	1.30766	1.53474	1.07518	0.968874	0.911332	1.4275	0.985127	0.535106	3.08408e-09	6.78776e-08	-
ENSSSCG00000005890	-	-	984	900	1189	778	698	928	16.715	16.4062	18.5424	13.833	13.58	13.586	17.2212	13.6663	0.333561	3.09853e-09	6.81077e-08	-
ENSSSCG00000009229	ARHGAP24	Rho GTPase activating protein 24 [Source:HGNC Symbol;Acc:HGNC:25361]	519	487	597	728	682	877	5.0658	5.1011	5.34968	7.43768	7.62427	7.37756	5.17219	7.47984	-0.53223	3.27073e-09	7.18003e-08	-
ENSSSCG00000009320	FLT1	fms-related tyrosine kinase 1 [Source:HGNC Symbol;Acc:HGNC:3763]	5064	4586	5433	4177	3602	4761	65.5692	63.7226	64.5831	56.6103	53.4173	53.1295	64.625	54.3857	0.248863	3.30379e-09	7.24328e-08	-
ENSSSCG00000017785	NUFIP2	nuclear fragile X mental retardation protein interacting protein 2 [Source:HGNC Symbol;Acc:HGNC:17634]	6962	6141	7014	5607	4630	6013	130.093	123.144	120.326	109.667	99.0908	96.8374	124.521	101.865	0.289729	3.47058e-09	7.59919e-08	-
ENSSSCG00000004125	STX11	syntaxin 11 [Source:HGNC Symbol;Acc:HGNC:11429]	376	345	392	252	241	329	9.83558	9.68466	9.41393	6.89981	7.2204	7.41719	9.64472	7.17913	0.42593	3.4756e-09	7.60042e-08	-
ENSSSCG00000027872	-	-	2299	2083	2040	1608	1471	1860	44.9088	43.6652	36.5844	32.8779	32.9107	31.3139	41.7195	32.3675	0.366174	3.66509e-09	8.00453e-08	-
ENSSSCG00000004390	SESN1	sestrin 1 [Source:HGNC Symbol;Acc:HGNC:21595]	77	50	75	118	115	160	2.44763	1.70561	2.18872	3.92613	4.18683	4.38338	2.11399	4.16545	-0.978504	3.97009e-09	8.65958e-08	-
ENSSSCG00000016729	IGFBP3	insulin-like growth factor binding protein 3 [Source:HGNC Symbol;Acc:HGNC:5472]	4992	5137	6787	4040	3815	5170	279.267	308.395	348.574	236.565	244.439	249.268	312.079	243.424	0.358437	4.21833e-09	9.18927e-08	-
ENSSSCG00000014068	UTP15	-	1341	1300	1389	1065	940	1252	26.9163	28.0017	25.5954	22.375	21.6096	21.6583	26.8378	21.881	0.294592	4.51046e-09	9.81313e-08	-
ENSSSCG00000011794	SENP2	SUMO1/sentrin/SMT3 specific peptidase 2 [Source:HGNC Symbol;Acc:HGNC:23116]	3033	2681	2936	2286	2033	2745	26.5383	25.174	23.5847	20.9364	20.3738	20.7003	25.099	20.6702	0.280081	4.55404e-09	9.89532e-08	-
ENSSSCG00000010311	CAMK2G	calcium/calmodulin-dependent protein kinase II gamma [Source:HGNC Symbol;Acc:HGNC:1463]	810	770	898	1145	997	1333	18.8632	19.2431	19.199	27.9101	26.5924	26.7542	19.1018	27.0856	-0.503818	4.61352e-09	1.00118e-07	-
ENSSSCG00000005053	SOCS4	suppressor of cytokine signaling 4 [Source:HGNC Symbol;Acc:HGNC:19392]	1633	1428	1438	1170	960	1268	32.9676	30.9374	26.6522	24.7237	22.1976	22.0624	30.1858	22.9945	0.392576	4.64362e-09	1.00643e-07	-
ENSSSCG00000030183	-	-	1924	1732	2071	1461	1396	1868	24.1646	23.344	23.8796	19.2066	20.0813	20.2201	23.7961	19.836	0.262603	4.687e-09	1.01454e-07	-
ENSSSCG00000021839	-	-	222	195	256	152	139	160	3.60058	3.39397	3.81182	2.5804	2.58205	2.23652	3.60212	2.46632	0.546485	4.75838e-09	1.02869e-07	-
ENSSSCG00000004070	SCAF8	SR-related CTD-associated factor 8 [Source:HGNC Symbol;Acc:HGNC:20959]	4517	4185	4788	3782	3127	4203	38.9799	38.756	37.933	34.1615	30.9065	31.2595	38.5563	32.1092	0.263981	4.84116e-09	1.04526e-07	-
ENSSSCG00000007077	ESF1	ESF1 nucleolar pre-rRNA processing protein homolog [Source:HGNC Symbol;Acc:HGNC:15898]	2710	2428	2581	2059	1825	2258	38.4726	36.9901	33.6391	30.596	29.6741	27.6273	36.3673	29.2991	0.311782	4.89374e-09	1.05528e-07	-
ENSSSCG00000026019	-	-	1	0	3	17	14	14	0.318294	0	0.876778	5.66418	5.10424	3.84084	0.398357	4.86975	-3.61171	4.94495e-09	1.06497e-07	DOWN
ENSSSCG00000027905	RBM7	RNA binding motif protein 7 [Source:HGNC Symbol;Acc:HGNC:9904]	1892	1761	1811	1318	1327	1670	25.0503	25.021	22.0132	18.2656	20.1231	19.0564	24.0282	19.1484	0.327508	4.9755e-09	1.0702e-07	-
ENSSSCG00000015738	-	-	222	198	279	342	328	437	12.6542	12.1116	14.6002	20.4048	21.4136	21.4682	13.122	21.0955	-0.684949	4.99773e-09	1.07363e-07	-
ENSSSCG00000000551	ARNTL2	aryl hydrocarbon receptor nuclear translocator-like 2 [Source:HGNC Symbol;Acc:HGNC:18984]	2054	1738	1883	1448	1256	1780	62.5216	56.7718	52.6202	46.1342	43.7876	46.6962	57.3045	45.5393	0.331536	5.0165e-09	1.07631e-07	-
ENSSSCG00000008534	FAM179A	family with sequence similarity 179, member A [Source:HGNC Symbol;Acc:HGNC:33715]	124	133	147	82	71	98	1.52022	1.7498	1.65452	1.05225	0.996948	1.03547	1.64151	1.02822	0.67487	5.11203e-09	1.09543e-07	-
ENSSSCG00000006793	-	-	86	66	93	196	123	180	2.60198	2.14291	2.58322	6.20706	4.26229	4.69365	2.44271	5.05433	-1.04904	5.25099e-09	1.12379e-07	DOWN
ENSSSCG00000010032	PISD	phosphatidylserine decarboxylase proenzyme [Source:RefSeq peptide;Acc:NP_001172059]	838	740	1025	652	567	770	24.0045	22.7475	26.9554	19.5489	18.6022	19.0095	24.5691	19.0535	0.366789	5.4586e-09	1.16676e-07	-
ENSSSCG00000027957	ZNF250	zinc finger protein 250 [Source:HGNC Symbol;Acc:HGNC:13044]	1868	1681	2158	1489	1342	1839	13.6651	13.1965	14.4931	11.4014	11.244	11.5945	13.7849	11.4133	0.272375	5.91124e-09	1.26193e-07	-
ENSSSCG00000023669	SNORD30	Small nucleolar RNA SNORD30 [Source:RFAM;Acc:RF00088]	5	6	9	28	23	32	3.22841	4.15793	5.33525	18.9249	17.0103	17.8093	4.24053	17.9148	-2.07884	6.34936e-09	1.35376e-07	DOWN
ENSSSCG00000022270	KLF3	-	4241	4048	4353	5738	5173	6455	37.3322	38.2393	35.1785	52.869	52.1543	48.9715	36.9166	51.3316	-0.475576	7.03037e-09	1.49709e-07	-
ENSSSCG00000023436	KCTD14	potassium channel tetramerization domain containing 14 [Source:HGNC Symbol;Acc:HGNC:23295]	1138	944	1124	1437	1330	1721	11.6776	10.3953	10.5889	15.4345	15.6313	15.2203	10.8872	15.4287	-0.502977	7.23611e-09	1.53898e-07	-
ENSSSCG00000004705	-	-	239	199	276	364	310	450	0.661071	0.590687	0.700863	1.05385	0.982075	1.07274	0.650874	1.03622	-0.670882	7.59194e-09	1.61265e-07	-
ENSSSCG00000000508	-	-	576	448	525	395	279	388	14.4165	12.0329	12.0634	10.3481	7.99787	8.36955	12.8376	8.90517	0.527661	7.67953e-09	1.62923e-07	-
ENSSSCG00000018083	-	-	140	154	157	247	217	280	91.7138	108.263	94.4232	169.367	162.816	158.087	98.1334	163.424	-0.7358	7.89589e-09	1.67305e-07	-
ENSSSCG00000016887	ITGA2	-	16024	14371	14947	11713	10867	14444	75.2299	72.4036	64.4239	57.559	58.4335	58.4439	70.6858	58.1454	0.281754	8.35805e-09	1.76877e-07	-
ENSSSCG00000022587	-	-	1751	1567	1883	1350	1232	1719	25.1424	24.1459	24.8224	20.2899	20.2612	21.273	24.7036	20.608	0.261515	8.37884e-09	1.77098e-07	-
ENSSSCG00000005663	CCBL1	cysteine conjugate-beta lyase, cytoplasmic [Source:HGNC Symbol;Acc:HGNC:1564]	262	247	297	390	357	465	5.96918	6.03899	6.21217	9.30046	9.31568	9.13059	6.07345	9.24891	-0.606768	8.57066e-09	1.80928e-07	-
ENSSSCG00000013397	-	-	170	129	171	107	78	86	6.69949	5.45551	6.18675	4.41367	3.52062	2.92094	6.11392	3.61841	0.756742	8.72301e-09	1.83916e-07	-
ENSSSCG00000030275	-	-	117	84	128	62	52	72	14.2167	10.9533	14.279	7.88553	7.23687	7.54011	13.1497	7.55417	0.79968	8.8628e-09	1.86633e-07	-
ENSSSCG00000002872	KIAA0355	KIAA0355 [Source:HGNC Symbol;Acc:HGNC:29016]	1209	1124	1278	931	840	1179	10.2512	10.2274	9.94835	8.2627	8.15753	8.61574	10.1423	8.34533	0.281347	8.88469e-09	1.86863e-07	-
ENSSSCG00000015284	MDM4	MDM4, p53 regulator [Source:HGNC Symbol;Acc:HGNC:6974]	616	555	568	426	389	423	15.0836	14.5838	12.7687	10.9184	10.9095	8.92681	14.1454	10.2516	0.464481	8.98409e-09	1.88721e-07	-
ENSSSCG00000018061	-	-	389	348	392	511	486	695	18.3161	17.584	16.9451	25.1844	26.2092	28.2034	17.6151	26.5323	-0.59094	9.0347e-09	1.89551e-07	-
ENSSSCG00000008727	MSX1	-	515	482	640	329	351	499	14.2991	14.3616	16.3138	9.56141	11.162	11.9408	14.9915	10.8881	0.461395	9.15411e-09	1.9182e-07	-
ENSSSCG00000025235	ZFP3	ZFP3 zinc finger protein [Source:HGNC Symbol;Acc:HGNC:12861]	425	327	427	276	249	329	5.11332	4.22198	4.71645	3.47576	3.4312	3.41147	4.68392	3.43948	0.445526	9.18459e-09	1.92223e-07	-
ENSSSCG00000002780	TPPP3	tubulin polymerization-promoting protein family member 3 [Source:HGNC Symbol;Acc:HGNC:24162]	378	353	466	573	516	673	15.6755	15.7093	17.7414	24.8719	24.5082	24.0534	16.3754	24.4778	-0.579944	9.30154e-09	1.94432e-07	-
ENSSSCG00000010035	YWHAH	tyrosine 3-monooxygenase/tryptophan 5-monooxygenase activation protein, eta [Source:HGNC Symbol;Acc:HGNC:12853]	5486	5365	6542	4243	4233	5696	129.087	135.473	141.323	104.502	114.08	115.513	135.294	111.365	0.280804	9.46685e-09	1.97645e-07	-
ENSSSCG00000023266	-	-	2266	2166	2503	1938	1592	2160	32.6513	33.4929	33.1112	29.2294	26.2734	26.8242	33.0852	27.4424	0.269781	9.57252e-09	1.99607e-07	-
ENSSSCG00000008058	-	-	180	133	184	98	93	125	12.5561	9.95601	11.7834	7.15536	7.43015	7.51489	11.4318	7.3668	0.633946	9.6178e-09	2.00306e-07	-
ENSSSCG00000029899	SIGMAR1	sigma non-opioid intracellular receptor 1 [Source:HGNC Symbol;Acc:HGNC:8157]	847	752	972	1147	1050	1396	10.0594	9.58425	10.5981	14.2586	14.2827	14.2891	10.0806	14.2768	-0.502094	1.04045e-08	2.16427e-07	-
ENSSSCG00000030204	-	-	556	510	625	441	361	508	4.95607	4.87849	5.11464	4.11458	3.68555	3.90264	4.98307	3.90092	0.353219	1.04799e-08	2.17728e-07	-
ENSSSCG00000017102	PAPD7	PAP associated domain containing 7 [Source:HGNC Symbol;Acc:HGNC:16705]	1593	1522	1742	1283	1195	1547	19.8968	20.4002	19.9751	16.7733	17.0949	16.6529	20.0907	16.8404	0.254603	1.06462e-08	2.20916e-07	-
ENSSSCG00000027846	RRP15	ribosomal RNA processing 15 homolog [Source:HGNC Symbol;Acc:HGNC:24255]	1724	1671	1631	1326	1104	1498	30.887	32.1269	26.8266	24.8661	22.6538	23.1304	29.9468	23.5501	0.346672	1.11262e-08	2.30596e-07	-
ENSSSCG00000018075	COX1	Cytochrome c oxidase subunit 1 [Source:UniProtKB/Swiss-Prot;Acc:O79876]	306050	309788	348823	411050	388534	497013	8954.05	9726.25	9369.26	12587.7	13019.3	12532.2	9349.86	12713.1	-0.443298	1.11519e-08	2.30848e-07	-
ENSSSCG00000028281	U2	U2 spliceosomal RNA [Source:RFAM;Acc:RF00004]	1392	1472	1953	1252	930	1286	329.429	373.838	424.324	310.136	252.08	262.298	375.864	274.838	0.451629	1.13679e-08	2.35033e-07	-
ENSSSCG00000029592	GPRC5A	G protein-coupled receptor, class C, group 5, member A [Source:HGNC Symbol;Acc:HGNC:9836]	2245	2072	2775	1750	1595	2307	48.9523	48.4842	55.5511	39.9411	39.8336	43.3547	50.9958	41.0431	0.313239	1.14041e-08	2.35496e-07	-
ENSSSCG00000022634	-	-	32	40	26	8	9	12	0.4666	0.625905	0.348054	0.122101	0.150297	0.150798	0.480186	0.141065	1.76723	1.17981e-08	2.43044e-07	UP
ENSSSCG00000029217	-	-	187	183	256	128	109	167	3.42215	3.59388	4.30103	2.45186	2.28464	2.63395	3.77235	2.45682	0.618675	1.17869e-08	2.43044e-07	-
ENSSSCG00000017338	PLCD3	phospholipase C, delta 3 [Source:HGNC Symbol;Acc:HGNC:9061]	891	827	1031	701	666	830	13.2005	13.1484	14.0231	10.8707	11.3011	10.598	13.4574	10.9233	0.300992	1.2019e-08	2.47297e-07	-
ENSSSCG00000016835	SKP2	-	592	542	567	819	772	905	8.29751	8.15228	7.29595	12.0153	12.393	10.9322	7.91525	11.7802	-0.573653	1.24646e-08	2.56155e-07	-
ENSSSCG00000009791	RSRC2	arginine/serine-rich coiled-coil 2 [Source:HGNC Symbol;Acc:HGNC:30559]	1756	1578	1694	1391	1082	1341	43.1617	41.6231	38.2261	35.7871	30.4603	28.4076	41.0037	31.5517	0.378037	1.34324e-08	2.75712e-07	-
ENSSSCG00000009887	NAA25	N(alpha)-acetyltransferase 25, NatB auxiliary subunit [Source:HGNC Symbol;Acc:HGNC:25783]	6093	5608	5886	4708	4238	5497	41.027	40.5229	36.3858	33.1819	32.6838	31.9005	39.3119	32.5887	0.270596	1.39024e-08	2.85016e-07	-
ENSSSCG00000018068	-	-	151	176	189	274	260	314	97.5067	121.962	112.045	185.197	192.293	174.751	110.505	184.08	-0.73623	1.42769e-08	2.92342e-07	-
ENSSSCG00000025461	-	-	684	571	688	454	440	613	29.2784	26.229	27.0367	20.341	21.5713	22.6144	27.5147	21.5089	0.355268	1.47336e-08	3.01331e-07	-
ENSSSCG00000010519	-	-	799	680	857	1049	933	1310	19.4592	17.7722	19.1616	26.741	26.0251	27.4967	18.7976	26.7543	-0.509218	1.4785e-08	3.0202e-07	-
ENSSSCG00000022208	TNFRSF1B	tumor necrosis factor receptor superfamily, member 1B [Source:HGNC Symbol;Acc:HGNC:11917]	1712	1579	2011	1374	1275	1711	21.5799	21.359	23.2718	18.1283	18.4072	18.5878	22.0702	18.3744	0.264403	1.59565e-08	3.25561e-07	-
ENSSSCG00000003317	ZNF787	zinc finger protein 787 [Source:HGNC Symbol;Acc:HGNC:26998]	75	72	98	47	25	53	2.95051	3.03962	3.53945	1.93536	1.12646	1.79698	3.17653	1.6196	0.971812	1.60154e-08	3.26374e-07	-
ENSSSCG00000009491	TGDS	TDP-glucose 4,6-dehydratase [Source:HGNC Symbol;Acc:HGNC:20324]	794	744	715	530	512	655	17.3803	17.4768	14.3686	12.1433	12.8363	12.3569	16.4086	12.4455	0.398826	1.61158e-08	3.28027e-07	-
ENSSSCG00000029512	-	-	293	241	260	161	158	222	28.7916	25.4137	23.4555	16.5595	17.7823	18.8011	25.8869	17.7143	0.547307	1.61774e-08	3.28889e-07	-
ENSSSCG00000025551	RUNX2	runt-related transcription factor 2 [Source:HGNC Symbol;Acc:HGNC:10472]	727	703	717	569	474	597	6.56446	6.81199	5.9437	5.37778	4.90203	4.64592	6.44005	4.97524	0.372305	1.68294e-08	3.41737e-07	-
ENSSSCG00000016099	FAM126B	family with sequence similarity 126, member B [Source:HGNC Symbol;Acc:HGNC:28593]	198	170	225	143	96	146	9.76002	8.99269	10.1822	7.37817	5.4199	6.20259	9.64497	6.33355	0.606763	1.69385e-08	3.43543e-07	-
ENSSSCG00000015669	ACVR2A	-	423	384	408	299	269	338	7.33987	7.15045	6.49952	5.43056	5.34605	5.05472	6.99661	5.27711	0.406908	1.69709e-08	3.43792e-07	-
ENSSSCG00000010569	MGEA5	meningioma expressed antigen 5 (hyaluronidase) [Source:HGNC Symbol;Acc:HGNC:7056]	1635	1407	1608	1223	1134	1440	26.8648	24.8092	24.2563	21.0338	21.3408	20.392	25.3101	20.9222	0.274679	1.72249e-08	3.48523e-07	-
ENSSSCG00000028585	-	-	4426	4203	4485	3642	3132	4000	36.0669	36.7545	33.5531	31.0644	29.2315	28.0924	35.4582	29.4628	0.267225	1.79395e-08	3.62551e-07	-
ENSSSCG00000025703	-	-	926	661	846	620	420	612	12.1219	9.2857	10.1672	8.49525	6.29711	6.90466	10.5249	7.23234	0.541277	1.99974e-08	4.03664e-07	-
ENSSSCG00000005012	ARF6	ADP-ribosylation factor 6 [Source:HGNC Symbol;Acc:HGNC:659]	7885	7079	9244	6497	5866	7823	675.031	650.35	726.532	582.183	575.17	577.201	683.971	578.185	0.242404	2.03357e-08	4.10008e-07	-
ENSSSCG00000006095	CCNE2	cyclin E2 [Source:HGNC Symbol;Acc:HGNC:1590]	928	1009	855	1373	1302	1686	15.7401	18.3655	13.3137	24.3755	25.2931	24.6461	15.8064	24.7716	-0.648175	2.1141e-08	4.25741e-07	-
ENSSSCG00000008347	FBXO48	F-box protein 48 [Source:HGNC Symbol;Acc:HGNC:33857]	172	133	152	94	81	116	3.07787	2.55404	2.49711	1.76066	1.66012	1.78901	2.70968	1.7366	0.641858	2.11715e-08	4.25853e-07	-
ENSSSCG00000010503	ZNF518A	zinc finger protein 518A [Source:HGNC Symbol;Acc:HGNC:29009]	2258	1932	1925	1597	1332	1725	22.8029	20.9376	17.8472	16.8809	15.4064	15.0137	20.5292	15.767	0.38077	2.22418e-08	4.46853e-07	-
ENSSSCG00000027937	-	-	0	0	0	21	0	42	0	0	0	1.72196	0	2.8357	0	1.51922	#NAME?	2.28924e-08	4.59383e-07	DOWN
ENSSSCG00000008817	-	-	209	228	202	94	106	175	8.92083	10.4436	7.9156	4.19964	5.18201	6.43769	9.09333	5.27311	0.786153	2.38026e-08	4.77088e-07	-
ENSSSCG00000023086	SNORA44	Small nucleolar RNA SNORA44 [Source:RFAM;Acc:RF00405]	10	5	11	30	24	39	3.45054	1.85144	3.4847	10.8349	9.48482	11.5979	2.92889	10.6392	-1.86096	2.40476e-08	4.81431e-07	DOWN
ENSSSCG00000018033	UBB	ubiquitin B [Source:HGNC Symbol;Acc:HGNC:12463]	15394	14402	20301	11883	10217	16208	561.158	563.392	679.398	453.404	426.57	509.208	601.316	463.061	0.376923	2.40881e-08	4.81678e-07	-
ENSSSCG00000009015	-	-	724	640	738	575	449	606	7.85363	7.45017	7.34957	6.52868	5.57842	5.66548	7.55112	5.92419	0.350072	2.41862e-08	4.83072e-07	-
ENSSSCG00000000699	-	-	85	85	119	46	51	64	3.49923	3.75514	4.49751	1.98214	2.40467	2.27073	3.9173	2.21918	0.81983	2.44339e-08	4.87449e-07	-
ENSSSCG00000027470	-	solute carrier family 12 member 4 [Source:RefSeq peptide;Acc:NP_999114]	398	345	526	286	259	344	22.3482	20.7889	27.1156	16.8094	16.6568	16.6476	23.4176	16.7046	0.487347	2.51396e-08	5.00943e-07	-
ENSSSCG00000012284	ZNF182	zinc finger protein 182 [Source:HGNC Symbol;Acc:HGNC:13001]	442	407	409	308	278	324	6.22599	6.15225	5.28911	4.54111	4.485	3.93336	5.88912	4.31982	0.447079	2.65609e-08	5.28646e-07	-
ENSSSCG00000008389	PAPOLG	poly(A) polymerase gamma [Source:HGNC Symbol;Acc:HGNC:14982]	1073	1049	1127	876	767	914	17.2603	18.1083	16.6436	14.7495	14.1311	12.6715	17.3374	13.8507	0.323927	2.79755e-08	5.56151e-07	-
ENSSSCG00000029438	-	-	283	317	368	208	214	254	3.88936	4.67525	4.64315	2.99213	3.36851	3.00855	4.40259	3.12306	0.49539	2.82481e-08	5.60917e-07	-
ENSSSCG00000012035	SYNJ1	synaptojanin 1 [Source:HGNC Symbol;Acc:HGNC:11503]	1727	1529	1795	1422	1149	1538	10.8482	10.3068	10.3515	9.34952	8.26641	8.32632	10.5022	8.64742	0.280346	2.84243e-08	5.63759e-07	-
ENSSSCG00000024867	ISG20	interferon stimulated exonuclease gene 20kDa [Source:HGNC Symbol;Acc:HGNC:6130]	168	142	195	119	88	120	9.88792	8.96882	10.5366	7.33104	5.93211	6.08705	9.79779	6.45007	0.603143	2.89613e-08	5.73744e-07	-
ENSSSCG00000015880	-	-	4759	4116	4565	3694	3151	4222	30.5779	28.3805	26.9281	24.8436	23.1885	23.3799	28.6288	23.804	0.266267	2.90367e-08	5.74569e-07	-
ENSSSCG00000004607	PYGO1	pygopus family PHD finger 1 [Source:HGNC Symbol;Acc:HGNC:30256]	418	441	418	685	586	698	12.4223	14.0643	11.4045	21.308	19.946	17.8778	12.6304	19.7106	-0.642074	3.16633e-08	6.25817e-07	-
ENSSSCG00000008892	-	-	137	133	99	313	213	256	2.92521	3.04747	1.94062	6.99528	5.2089	4.71093	2.63777	5.63837	-1.09596	3.3963e-08	6.70494e-07	DOWN
ENSSSCG00000021038	NRIP1	nuclear receptor interacting protein 1 [Source:HGNC Symbol;Acc:HGNC:8001]	8522	7412	8487	6798	5989	7576	110.979	103.583	101.468	92.6632	89.3281	85.0302	105.344	89.0072	0.243109	3.40831e-08	6.72088e-07	-
ENSSSCG00000021438	-	-	27	24	23	8	8	5	3.10552	2.96227	2.42867	0.963135	1.05391	0.495659	2.83215	0.837569	1.75762	3.41701e-08	6.73025e-07	UP
ENSSSCG00000029249	-	-	376	326	378	277	232	277	5.10387	4.74878	4.7106	3.93565	3.60688	3.24059	4.85442	3.59437	0.433558	3.47668e-08	6.83987e-07	-
ENSSSCG00000030263	CHRNB1	cholinergic receptor, nicotinic, beta 1 (muscle) [Source:HGNC Symbol;Acc:HGNC:1961]	310	295	315	227	200	234	9.23094	9.42671	8.61128	7.07513	6.82097	6.00526	9.08964	6.63379	0.454391	3.54508e-08	6.96641e-07	-
ENSSSCG00000020775	-	-	407	351	450	317	208	311	6.84418	6.33413	6.94723	5.57969	4.00611	4.50733	6.70851	4.69771	0.514036	3.69268e-08	7.2481e-07	-
ENSSSCG00000009334	HSPH1	heat shock protein 105 kDa [Source:RefSeq peptide;Acc:NP_001090973]	10917	10391	10836	8717	7778	10528	137.227	140.167	125.048	114.691	111.979	114.055	134.148	113.575	0.240178	3.804e-08	7.45802e-07	-
ENSSSCG00000002800	-	-	209	187	177	322	269	350	3.28711	3.15619	2.55573	5.30091	4.84567	4.74427	2.99968	4.96361	-0.726584	3.81682e-08	7.47456e-07	-
ENSSSCG00000015145	ZNF202	zinc finger protein 202 [Source:HGNC Symbol;Acc:HGNC:12994]	596	485	579	421	371	489	12.3636	10.7968	11.0268	9.14124	8.81464	8.74258	11.3957	8.89949	0.356699	4.02045e-08	7.86432e-07	-
ENSSSCG00000008896	-	-	118	96	108	190	154	204	1.70846	1.49159	1.43556	2.87939	2.55374	2.54556	1.5452	2.65957	-0.783395	4.16145e-08	8.1308e-07	-
ENSSSCG00000005255	-	-	1387	1383	1297	1047	934	1148	19.0331	20.3661	16.3397	15.0385	14.6795	13.5771	18.5796	14.4317	0.364483	4.39948e-08	8.58604e-07	-
ENSSSCG00000026556	-	-	103	85	109	64	42	69	15.4678	13.6982	15.0275	10.06	7.22395	8.93041	14.7312	8.7381	0.753479	4.42187e-08	8.61986e-07	-
ENSSSCG00000030182	DEDD2	death effector domain containing 2 [Source:HGNC Symbol;Acc:HGNC:24450]	263	243	309	201	167	216	6.166	6.11376	6.65089	4.93254	4.48433	4.36451	6.31022	4.59379	0.458004	4.45565e-08	8.67581e-07	-
ENSSSCG00000014901	PCF11	PCF11 cleavage and polyadenylation factor subunit [Source:HGNC Symbol;Acc:HGNC:30097]	3866	3518	3768	3127	2620	3302	28.0408	27.3828	25.0907	23.74	21.7652	20.6413	26.8381	22.0488	0.283579	4.59019e-08	8.92758e-07	-
ENSSSCG00000022289	PCDH1	protocadherin 1 [Source:HGNC Symbol;Acc:HGNC:8655]	903	785	1036	1198	1077	1554	12.8074	11.9481	13.4898	17.7851	17.4953	18.9958	12.7484	18.0921	-0.505036	4.68266e-08	9.09067e-07	-
ENSSSCG00000023324	KMT2A	lysine (K)-specific methyltransferase 2A [Source:HGNC Symbol;Acc:HGNC:7132]	4956	4144	4901	3949	2823	4003	31.3227	28.1062	28.4371	26.1241	20.4349	21.8045	29.2887	22.7878	0.362082	4.6847e-08	9.09067e-07	-
ENSSSCG00000017538	HOXB7	homeobox B7 [Source:HGNC Symbol;Acc:HGNC:5118]	511	384	550	665	627	843	17.4325	14.0581	17.2256	23.7458	24.4985	24.7856	16.2387	24.3433	-0.584085	5.0178e-08	9.72598e-07	-
ENSSSCG00000025806	-	-	542	480	593	434	356	459	15.3217	14.5614	15.3899	12.8417	11.5263	11.1828	15.091	11.8503	0.348766	5.2464e-08	1.01575e-06	-
ENSSSCG00000014175	RIOK2	RIO kinase 2 [Source:HGNC Symbol;Acc:HGNC:18999]	1228	1216	1407	1028	955	1111	15.9505	16.9498	16.7781	13.9764	14.2073	12.4372	16.5595	13.5403	0.290397	5.36144e-08	1.03685e-06	-
ENSSSCG00000006742	MAB21L3	mab-21-like 3 (C. elegans) [Source:HGNC Symbol;Acc:HGNC:26787]	454	397	526	345	318	377	13.2912	12.4725	14.1373	10.5719	10.6627	9.51223	13.3003	10.249	0.375986	5.38434e-08	1.0401e-06	-
ENSSSCG00000006950	WDR63	WD repeat domain 63 [Source:HGNC Symbol;Acc:HGNC:30711]	425	449	475	693	585	716	6.33809	7.18572	6.50334	10.8175	9.99213	9.2027	6.67572	10.0041	-0.5836	5.42436e-08	1.04569e-06	-
ENSSSCG00000007155	C20orf194	chromosome 20 open reading frame 194 [Source:HGNC Symbol;Acc:HGNC:17721]	396	391	451	323	274	325	4.92297	5.21629	5.14733	4.203	3.90136	3.48215	5.09553	3.86217	0.399822	5.42556e-08	1.04569e-06	-
ENSSSCG00000023418	-	-	496	425	436	331	290	385	33.3632	30.6781	26.9244	23.3045	22.3417	22.3193	30.3219	22.6552	0.420521	5.4391e-08	1.04712e-06	-
ENSSSCG00000030857	LENG8	-	582	466	680	439	352	485	7.05104	6.05857	7.56332	5.56699	4.88434	5.06413	6.89098	5.17182	0.414037	5.6129e-08	1.07936e-06	-
ENSSSCG00000016633	MET	hepatocyte growth factor receptor precursor [Source:RefSeq peptide;Acc:NP_001033097]	13589	11736	13624	10670	9506	13039	141.466	131.111	130.21	116.267	113.343	116.988	134.262	115.533	0.216754	5.62033e-08	1.07957e-06	-
ENSSSCG00000007572	LFNG	LFNG O-fucosylpeptide 3-beta-N-acetylglucosaminyltransferase [Source:HGNC Symbol;Acc:HGNC:6560]	419	377	498	575	556	734	8.29954	8.01374	9.05613	11.9216	12.6138	12.5305	8.45647	12.3553	-0.547003	5.64549e-08	1.08319e-06	-
ENSSSCG00000022099	TP53INP2	tumor protein p53 inducible nuclear protein 2 [Source:HGNC Symbol;Acc:HGNC:16104]	144	109	138	69	69	105	1.58602	1.28833	1.39541	0.795466	0.870426	0.996714	1.42326	0.887535	0.681318	5.67195e-08	1.08704e-06	-
ENSSSCG00000004745	RPAP1	RNA polymerase II associated protein 1 [Source:HGNC Symbol;Acc:HGNC:24567]	606	604	701	478	445	606	6.02823	6.44775	6.4019	4.97703	5.07002	5.19544	6.29262	5.08083	0.308598	5.68623e-08	1.08733e-06	-
ENSSSCG00000018014	ZNF18	zinc finger protein 18 [Source:HGNC Symbol;Acc:HGNC:12969]	424	371	416	319	239	337	5.71765	5.36882	5.15013	4.50264	3.69133	3.91664	5.4122	4.03687	0.422979	5.68371e-08	1.08733e-06	-
ENSSSCG00000006626	PI4KB	phosphatidylinositol 4-kinase, catalytic, beta [Source:HGNC Symbol;Acc:HGNC:8984]	2350	1936	2473	1756	1616	2218	43.2862	38.2684	41.8194	33.8556	34.0922	35.2107	41.1247	34.3862	0.258175	6.16666e-08	1.17788e-06	-
ENSSSCG00000009881	OAS2	2'-5'-oligoadenylate synthetase 2, 69/71kDa [Source:HGNC Symbol;Acc:HGNC:8087]	434	339	463	619	543	664	6.8713	5.75975	6.72983	10.2581	9.84649	9.06045	6.45363	9.72167	-0.591095	6.17356e-08	1.17788e-06	-
ENSSSCG00000002020	NGDN	-	594	512	570	389	382	526	23.8242	22.0372	20.9884	16.3308	17.548	18.1823	22.2833	17.3537	0.360717	6.53929e-08	1.24626e-06	-
ENSSSCG00000022060	RASSF10	Ras association (RalGDS/AF-6) domain family (N-terminal) member 10 [Source:HGNC Symbol;Acc:HGNC:33984]	641	570	769	505	459	590	20.9503	19.9923	23.0745	17.2763	17.1822	16.6195	21.3391	17.026	0.325758	6.57619e-08	1.2519e-06	-
ENSSSCG00000026959	NPAT	nuclear protein, ataxia-telangiectasia locus [Source:HGNC Symbol;Acc:HGNC:7896]	2955	2684	2813	2288	2038	2631	29.9219	29.1654	26.1502	24.2501	23.6357	22.9607	28.4125	23.6155	0.266793	6.71253e-08	1.27643e-06	-
ENSSSCG00000002551	-	-	598	509	655	903	709	947	25.8172	23.582	25.9611	40.8058	35.0581	35.2364	25.1201	37.0334	-0.559985	6.79002e-08	1.28855e-06	-
ENSSSCG00000010465	TNKS2	tankyrase, TRF1-interacting ankyrin-related ADP-ribose polymerase 2 [Source:HGNC Symbol;Acc:HGNC:15677]	5423	4677	5052	4122	3616	4691	39.6457	36.6925	33.9073	31.542	30.2773	29.5566	36.7485	30.4586	0.270834	6.79139e-08	1.28855e-06	-
ENSSSCG00000029450	-	-	408	378	485	299	300	369	7.20967	7.16805	7.8681	5.53034	6.07168	5.61971	7.41527	5.74058	0.369304	6.91777e-08	1.31107e-06	-
ENSSSCG00000016528	CNOT4	CCR4-NOT transcription complex, subunit 4 [Source:HGNC Symbol;Acc:HGNC:7880]	738	672	777	600	480	671	25.9199	25.328	25.0537	22.0574	19.3086	20.311	25.4338	20.559	0.306979	7.02777e-08	1.33044e-06	-
ENSSSCG00000015842	PPP2CB	protein phosphatase 2, catalytic subunit, beta isozyme [Source:HGNC Symbol;Acc:HGNC:9300]	3213	3030	3354	2680	2366	3054	98.4633	99.646	94.3626	85.9654	83.0445	80.6612	97.4906	83.2237	0.228269	7.18274e-08	1.35827e-06	-
ENSSSCG00000003580	-	-	2268	1992	2264	1716	1609	2142	18.5485	17.4827	16.9987	14.6896	15.0714	15.0979	17.6767	14.953	0.241412	7.30003e-08	1.37892e-06	-
ENSSSCG00000023326	PNRC2	Sus scrofa proline-rich nuclear receptor coactivator 2 (PNRC2), mRNA. [Source:RefSeq mRNA;Acc:NM_001244508]	10140	9854	10161	8153	7536	9641	191.137	199.33	175.839	160.86	162.697	156.625	188.769	160.061	0.238	7.48849e-08	1.41296e-06	-
ENSSSCG00000016101	CFLAR	CASP8 and FADD-like apoptosis regulator [Source:HGNC Symbol;Acc:HGNC:1876]	1097	1067	1178	868	824	1063	13.3082	13.8909	13.1199	11.0219	11.4491	11.1142	13.4397	11.1951	0.263634	7.71158e-08	1.45344e-06	-
ENSSSCG00000001675	-	-	121	110	137	84	59	91	3.42266	3.33907	3.55772	2.48703	1.91146	2.21847	3.43982	2.20566	0.641125	7.72554e-08	1.45447e-06	-
ENSSSCG00000007052	FERMT1	fermitin family member 1 [Source:HGNC Symbol;Acc:HGNC:15889]	7369	6276	7346	5672	5224	6839	57.5289	52.5792	52.6503	46.3488	46.7103	46.0153	54.2528	46.3581	0.226875	7.8277e-08	1.47207e-06	-
ENSSSCG00000010276	UNC5B	unc-5 netrin receptor B [Source:HGNC Symbol;Acc:HGNC:12568]	4425	4188	5320	3628	3357	4664	29.571	30.034	32.639	25.3773	25.6942	26.8623	30.748	25.9779	0.243205	7.91946e-08	1.48769e-06	-
ENSSSCG00000011850	MUC4	mucin 4, cell surface associated [Source:HGNC Symbol;Acc:HGNC:7514]	8574	7181	8754	7006	5020	6813	100.171	90.0317	93.8937	85.6747	67.1727	68.6005	94.6987	73.816	0.359412	8.10238e-08	1.52038e-06	-
ENSSSCG00000012980	KAT5	K(lysine) acetyltransferase 5 [Source:HGNC Symbol;Acc:HGNC:5275]	1325	1308	1594	1073	1067	1306	14.5264	15.3888	16.0437	12.3131	13.398	12.3401	15.3196	12.6837	0.272403	8.24852e-08	1.5461e-06	-
ENSSSCG00000006926	GTF2B	general transcription factor IIB [Source:HGNC Symbol;Acc:HGNC:4648]	758	818	840	615	526	754	33.0723	38.3004	33.6471	28.0864	26.2853	28.353	35.0066	27.5749	0.344271	8.3085e-08	1.55563e-06	-
ENSSSCG00000005054	MAPK1IP1L	mitogen-activated protein kinase 1 interacting protein 1-like [Source:HGNC Symbol;Acc:HGNC:19840]	1649	1458	1863	1277	1183	1661	51.9065	49.2507	53.8378	42.0743	42.6499	45.0612	51.665	43.2618	0.256093	8.38225e-08	1.56772e-06	-
ENSSSCG00000007903	EMP2	epithelial membrane protein 2 [Source:HGNC Symbol;Acc:HGNC:3334]	347	307	385	483	418	639	31.1211	29.5473	31.7	45.3416	42.9372	49.3922	30.7894	45.8903	-0.575755	8.6854e-08	1.62264e-06	-
ENSSSCG00000027745	ABCG1	ATP-binding cassette, sub-family G (WHITE), member 1 [Source:HGNC Symbol;Acc:HGNC:73]	157	153	183	105	101	133	3.30386	3.45514	3.53546	2.31278	2.4343	2.41216	3.43149	2.38641	0.523992	9.11762e-08	1.70152e-06	-
ENSSSCG00000016008	CWC22	CWC22 spliceosome-associated protein [Source:HGNC Symbol;Acc:HGNC:29322]	2415	2174	2317	1873	1696	2103	27.4002	26.4697	24.1343	22.2433	22.0391	20.564	26.0014	21.6155	0.266525	9.32233e-08	1.73783e-06	-
ENSSSCG00000024351	-	-	17431	15385	16677	13478	12373	15844	208.663	197.64	183.28	168.879	169.641	163.463	196.528	167.328	0.232057	9.71707e-08	1.80746e-06	-
ENSSSCG00000029180	KCTD7	potassium channel tetramerization domain containing 7 [Source:HGNC Symbol;Acc:HGNC:21957]	217	177	218	291	271	424	1.96254	1.71785	1.81004	2.75472	2.80712	3.3049	1.83015	2.95558	-0.691482	9.71033e-08	1.80746e-06	-
ENSSSCG00000007425	SNX21	sorting nexin family member 21 [Source:HGNC Symbol;Acc:HGNC:16154]	179	197	251	320	276	403	4.43836	5.2419	5.71369	8.30509	7.8381	8.61204	5.13132	8.25174	-0.68537	9.78565e-08	1.81823e-06	-
ENSSSCG00000009541	ABHD13	abhydrolase domain containing 13 [Source:HGNC Symbol;Acc:HGNC:20293]	975	906	1032	807	675	907	23.4924	23.4264	22.8284	20.3527	18.6277	18.8348	23.249	19.2717	0.270685	1.01428e-07	1.88255e-06	-
ENSSSCG00000014357	CXXC5	CXXC finger protein 5 [Source:HGNC Symbol;Acc:HGNC:26943]	218	211	269	338	314	398	3.89024	4.04069	4.40702	6.3134	6.41775	6.12118	4.11265	6.28411	-0.61164	1.07209e-07	1.98769e-06	-
ENSSSCG00000025932	AP1S3	adaptor-related protein complex 1, sigma 3 subunit [Source:HGNC Symbol;Acc:HGNC:18971]	860	811	795	641	564	694	30.7787	31.1478	26.1212	24.0124	23.1187	21.4064	29.3492	22.8458	0.361391	1.10849e-07	2.05293e-06	-
ENSSSCG00000012119	TMSB4X	Thymosin beta-4 Hematopoietic system regulatory peptide [Source:UniProtKB/Swiss-Prot;Acc:Q95274]	4215	4204	2579	1845	1967	2545	84.678	90.6337	47.5661	38.7967	45.2595	44.0649	74.2926	42.7071	0.798745	1.13615e-07	2.10188e-06	-
ENSSSCG00000011298	CDCP1	CUB domain containing protein 1 [Source:HGNC Symbol;Acc:HGNC:24357]	1829	1661	1910	1427	1274	1838	18.0354	17.5766	17.2909	14.7286	14.3884	15.6203	17.6343	14.9124	0.241869	1.20697e-07	2.23048e-06	-
ENSSSCG00000020931	-	-	2152	2133	2331	2849	2639	3372	24.3064	25.8537	24.171	33.6819	34.139	32.8245	24.777	33.5485	-0.437243	1.24874e-07	2.30518e-06	-
ENSSSCG00000023793	NUPL2	nucleoporin like 2 [Source:HGNC Symbol;Acc:HGNC:17010]	348	361	404	258	255	332	8.7148	9.70151	9.28824	6.76275	7.31393	7.16553	9.23485	7.08074	0.383189	1.2802e-07	2.3607e-06	-
ENSSSCG00000006389	PEA15	phosphoprotein enriched in astrocytes 15 [Source:HGNC Symbol;Acc:HGNC:8822]	3087	2772	3651	2460	2320	3146	268.859	259.081	291.926	224.258	231.424	236.145	273.289	230.609	0.244976	1.29399e-07	2.38354e-06	-
ENSSSCG00000023107	-	-	53	35	48	13	18	28	3.16055	2.2398	2.62786	0.811421	1.22942	1.43905	2.67607	1.15996	1.20604	1.35801e-07	2.49876e-06	UP
ENSSSCG00000011576	HRH1	histamine receptor H1 [Source:HGNC Symbol;Acc:HGNC:5182]	239	248	281	174	176	195	2.99673	3.337	3.23467	2.28363	2.52752	2.10725	3.18947	2.30613	0.467839	1.37211e-07	2.522e-06	-
ENSSSCG00000014215	PGGT1B	protein geranylgeranyltransferase type I, beta subunit [Source:HGNC Symbol;Acc:HGNC:8895]	1238	1067	1117	922	754	864	14.1958	13.1298	11.7589	11.0661	9.90245	8.53857	13.0281	9.83571	0.405531	1.3878e-07	2.54809e-06	-
ENSSSCG00000016021	-	-	580	552	575	391	415	514	25.4041	25.9459	23.1215	17.9258	20.8188	19.4031	24.8239	19.3826	0.356967	1.4589e-07	2.67575e-06	-
ENSSSCG00000025344	-	-	3400	3216	3936	2552	2604	3569	52.4884	53.2788	55.7844	41.2373	46.0424	47.4857	53.8506	44.9218	0.261544	1.46504e-07	2.68413e-06	-
ENSSSCG00000027525	DHCR24	-	1305	1215	1556	1750	1602	2144	13.6358	13.6238	14.9263	19.1396	19.1719	19.3075	14.062	19.2063	-0.449782	1.51143e-07	2.76614e-06	-
ENSSSCG00000007179	STK35	serine/threonine kinase 35 [Source:HGNC Symbol;Acc:HGNC:16254]	2232	2010	2557	1858	1640	2237	15.7101	15.1822	16.523	13.6885	13.2209	13.5701	15.8051	13.4932	0.228161	1.53249e-07	2.80167e-06	-
ENSSSCG00000015117	RNF26	ring finger protein 26 [Source:HGNC Symbol;Acc:HGNC:14646]	595	516	718	856	734	1015	20.6567	19.2242	22.8845	31.106	29.1859	30.3699	20.9218	30.2206	-0.530523	1.56589e-07	2.85967e-06	-
ENSSSCG00000023548	-	-	1076	1042	1020	789	729	984	10.6871	11.1063	9.30084	8.20259	8.29295	8.42318	10.3648	8.30624	0.31942	1.64684e-07	3.0043e-06	-
ENSSSCG00000004411	ZBTB24	zinc finger and BTB domain containing 24 [Source:HGNC Symbol;Acc:HGNC:21143]	1382	1255	1445	1089	1009	1340	17.0867	16.6513	16.4018	14.093	14.2881	14.2786	16.7132	14.2199	0.23308	1.70437e-07	3.10592e-06	-
ENSSSCG00000006372	ARHGAP30	Rho GTPase activating protein 30 [Source:HGNC Symbol;Acc:HGNC:27414]	72	72	82	41	38	50	0.727435	0.780626	0.760581	0.433583	0.439722	0.435373	0.756214	0.436226	0.793719	1.70846e-07	3.11005e-06	-
ENSSSCG00000000095	GTPBP1	GTP binding protein 1 [Source:HGNC Symbol;Acc:HGNC:4669]	891	842	985	687	656	898	11.4743	11.6363	11.6455	9.26041	9.67575	9.96683	11.5854	9.63433	0.266047	1.72319e-07	3.13353e-06	-
ENSSSCG00000027694	-	-	122	93	131	194	196	201	4.60318	3.7656	4.53779	7.6617	8.47006	6.53621	4.30219	7.55599	-0.81255	1.74378e-07	3.16759e-06	-
ENSSSCG00000012007	HSPA13	heat shock protein 70kDa family, member 13 [Source:HGNC Symbol;Acc:HGNC:11375]	4463	4229	4337	3497	3246	4107	49.5787	50.415	44.2314	40.662	41.2999	39.321	48.075	40.4276	0.249945	1.76013e-07	3.19389e-06	-
ENSSSCG00000025282	SNORA57	Small nucleolar RNA SNORA57 [Source:RFAM;Acc:RF00191]	18	15	22	36	48	59	5.46072	4.88332	6.12719	11.4312	16.678	15.4259	5.49041	14.5117	-1.40223	1.8678e-07	3.38566e-06	DOWN
ENSSSCG00000004167	MYB	v-myb avian myeloblastosis viral oncogene homolog [Source:HGNC Symbol;Acc:HGNC:7545]	236	279	293	436	354	465	2.93631	3.72519	3.34681	5.67809	5.04459	4.98626	3.33611	5.23631	-0.650387	2.01913e-07	3.65608e-06	-
ENSSSCG00000023121	ABCA7	ATP-binding cassette, sub-family A (ABC1), member 7 [Source:HGNC Symbol;Acc:HGNC:37]	287	266	358	200	195	272	1.78249	1.77288	2.04127	1.30017	1.38711	1.45594	1.86554	1.38107	0.433805	2.15896e-07	3.90513e-06	-
ENSSSCG00000024444	DDX59	DEAD (Asp-Glu-Ala-Asp) box polypeptide 59 [Source:HGNC Symbol;Acc:HGNC:25360]	923	812	1026	691	681	888	14.8633	14.0321	15.1682	11.6471	12.5601	12.3242	14.6879	12.1771	0.270452	2.17417e-07	3.92848e-06	-
ENSSSCG00000006653	ENSA	endosulfine alpha [Source:HGNC Symbol;Acc:HGNC:3360]	1468	1467	1663	1208	1185	1326	58.3608	62.5863	60.6961	50.2675	53.9568	45.4329	60.5477	49.8857	0.279445	2.24408e-07	4.0505e-06	-
ENSSSCG00000006580	S100A2	-	73	88	100	49	43	59	1.4297	1.8495	1.79801	1.00449	0.964533	0.995869	1.6924	0.988297	0.776058	2.2681e-07	4.08953e-06	-
ENSSSCG00000015071	SIK3	SIK family kinase 3 [Source:HGNC Symbol;Acc:HGNC:29165]	954	894	1090	787	710	950	8.71515	8.7643	9.14167	7.52533	7.42876	7.47966	8.87371	7.47792	0.2469	2.2863e-07	4.11799e-06	-
ENSSSCG00000003458	EFHD2	EF-hand domain family, member D2 [Source:HGNC Symbol;Acc:HGNC:28670]	1554	1401	1874	2041	1900	2677	28.4387	27.5138	31.4848	39.0955	39.824	42.222	29.1458	40.3805	-0.470372	2.35894e-07	4.24435e-06	-
ENSSSCG00000022731	-	-	1044	999	1153	745	738	1087	23.8698	24.5114	24.202	17.8291	19.3258	21.4196	24.1944	19.5248	0.309364	2.3715e-07	4.26245e-06	-
ENSSSCG00000012933	CCDC87	coiled-coil domain containing 87 [Source:HGNC Symbol;Acc:HGNC:25579]	27	27	40	65	62	73	0.474153	0.508829	0.644882	1.19477	1.24702	1.10484	0.542621	1.18221	-1.12347	2.45462e-07	4.40721e-06	DOWN
ENSSSCG00000009626	SORBS3	sorbin and SH3 domain containing 3 [Source:HGNC Symbol;Acc:HGNC:30907]	2453	2038	2650	3151	2672	3978	37.4595	33.3981	37.1521	50.366	46.734	52.3553	36.0032	49.8184	-0.468554	2.52452e-07	4.52794e-06	-
ENSSSCG00000022767	HIAT1	hippocampus abundant transcript 1 [Source:HGNC Symbol;Acc:HGNC:23363]	971	958	842	620	602	845	21.8798	23.1656	17.4185	14.6232	15.5365	16.4102	20.8213	15.5233	0.423626	2.55168e-07	4.57186e-06	-
ENSSSCG00000028350	LCAT	phosphatidylcholine-sterol acyltransferase precursor [Source:RefSeq peptide;Acc:NP_001158328]	36	38	39	11	17	20	1.16649	1.32134	1.16015	0.373068	0.630903	0.558521	1.21599	0.52083	1.22325	2.65101e-07	4.74484e-06	UP
ENSSSCG00000010288	DNAJB12	DnaJ (Hsp40) homolog, subfamily B, member 12 [Source:HGNC Symbol;Acc:HGNC:14891]	1357	1177	1494	1057	1020	1281	19.4356	18.0904	19.6446	15.846	16.7321	15.8125	19.0569	16.1302	0.240548	3.02111e-07	5.40158e-06	-
ENSSSCG00000025290	ZNF596	zinc finger protein 596 [Source:HGNC Symbol;Acc:HGNC:27268]	474	450	444	339	312	400	13.7344	13.9926	11.811	10.2815	10.3542	9.98903	13.1793	10.2082	0.368541	3.1546e-07	5.63435e-06	-
ENSSSCG00000030326	TCP11L1	t-complex 11, testis-specific-like 1 [Source:HGNC Symbol;Acc:HGNC:25655]	370	349	388	510	444	617	3.13313	3.17144	3.01635	4.52035	4.30619	4.50292	3.10697	4.44315	-0.516074	3.1882e-07	5.6884e-06	-
ENSSSCG00000007237	-	-	355	371	421	233	266	345	7.67782	8.61067	8.3592	5.27461	6.58906	6.43073	8.2159	6.09814	0.43005	3.24478e-07	5.78331e-06	-
ENSSSCG00000001661	SRF	serum response factor [Source:HGNC Symbol;Acc:HGNC:11291]	1039	945	1316	852	719	1047	12.1986	11.9064	14.1848	10.4703	9.66844	10.5943	12.7633	10.2444	0.317168	3.33897e-07	5.94497e-06	-
ENSSSCG00000017829	SGSM2	small G protein signaling modulator 2 [Source:HGNC Symbol;Acc:HGNC:29026]	212	178	243	307	269	381	2.38734	2.15106	2.51222	3.61862	3.46947	3.69773	2.35021	3.59527	-0.613313	3.45519e-07	6.14548e-06	-
ENSSSCG00000000846	HCFC2	host cell factor C2 [Source:HGNC Symbol;Acc:HGNC:24972]	812	694	718	603	478	589	5.15866	4.73145	4.18773	4.00981	3.4781	3.22499	4.69261	3.57096	0.394077	3.66433e-07	6.51067e-06	-
ENSSSCG00000001903	EDC3	enhancer of mRNA decapping 3 [Source:HGNC Symbol;Acc:HGNC:26114]	1255	1162	1399	1025	908	1286	14.5159	14.4232	14.8557	12.4094	12.0287	12.8196	14.5983	12.4192	0.23322	3.79985e-07	6.74443e-06	-
ENSSSCG00000016851	OSMR	oncostatin M receptor [Source:HGNC Symbol;Acc:HGNC:8507]	833	747	889	640	629	723	8.08006	7.77578	7.91671	6.49793	6.988	6.04422	7.92418	6.51005	0.283594	3.87548e-07	6.87152e-06	-
ENSSSCG00000013616	ZNF653	zinc finger protein 653 [Source:HGNC Symbol;Acc:HGNC:25196]	405	325	405	274	270	288	9.81069	8.44854	9.00683	6.94737	7.49102	6.0127	9.08869	6.81703	0.414929	3.94696e-07	6.991e-06	-
ENSSSCG00000016702	HOXA6	homeobox A6 [Source:HGNC Symbol;Acc:HGNC:5107]	32	17	18	45	50	71	2.06048	1.17471	1.06407	3.03291	3.68738	3.94014	1.43309	3.55348	-1.31011	4.01922e-07	7.1116e-06	DOWN
ENSSSCG00000027115	-	-	2592	2266	2597	2144	1664	2346	25.2018	23.6434	23.1815	21.8196	18.5303	19.6588	24.0089	20.0029	0.263361	4.03865e-07	7.13858e-06	-
ENSSSCG00000024084	SNORD12	Small nucleolar SNORD12/SNORD106 [Source:RFAM;Acc:RF00581]	17	17	18	40	36	54	8.4445	9.06207	8.20851	20.7968	20.4807	23.1173	8.57169	21.4649	-1.32433	4.04713e-07	7.14616e-06	DOWN
ENSSSCG00000006826	AMIGO1	adhesion molecule with Ig-like domain 1 [Source:HGNC Symbol;Acc:HGNC:20824]	132	118	157	197	186	260	4.03423	3.8701	4.40514	6.30202	6.51077	6.84847	4.10316	6.55375	-0.675587	4.09948e-07	7.23111e-06	-
ENSSSCG00000003195	PNKP	polynucleotide kinase 3'-phosphatase [Source:HGNC Symbol;Acc:HGNC:9154]	656	567	750	487	457	642	17.2097	15.9627	18.0636	13.3729	13.7315	14.5157	17.0787	13.8734	0.29988	4.12601e-07	7.27038e-06	-
ENSSSCG00000010009	-	-	36	46	53	87	84	92	0.800025	1.09703	1.08132	2.02372	2.13803	1.76207	0.992793	1.97461	-0.992003	4.18245e-07	7.36224e-06	-
ENSSSCG00000023912	-	-	1246	1043	1290	1480	1430	1956	11.4173	10.2561	10.8519	14.1949	15.0077	15.4471	10.8418	14.8832	-0.457083	4.18971e-07	7.36741e-06	-
ENSSSCG00000008952	RASSF6	Ras association (RalGDS/AF-6) domain family member 6 [Source:HGNC Symbol;Acc:HGNC:20796]	656	575	574	478	332	508	29.8614	28.0885	23.9879	22.7751	17.3092	19.9298	27.3126	20.0047	0.449229	4.22464e-07	7.41355e-06	-
ENSSSCG00000015866	FMNL2	formin-like 2 [Source:HGNC Symbol;Acc:HGNC:18267]	1973	1837	2097	1682	1429	1929	19.8848	19.8681	19.4028	17.7437	16.4952	16.7555	19.7186	16.9981	0.214177	4.22035e-07	7.41355e-06	-
ENSSSCG00000007362	SRSF6	-	7663	7324	8176	6391	5970	7745	192.97	197.922	189.019	168.456	172.186	168.091	193.304	169.578	0.188923	4.2947e-07	7.52874e-06	-
ENSSSCG00000009014	-	-	288	279	400	237	196	219	12.6512	13.1522	16.1314	10.8972	9.86116	8.29119	13.9783	9.68318	0.529637	4.31252e-07	7.55223e-06	-
ENSSSCG00000014298	PPP2CA	protein phosphatase 2, catalytic subunit, alpha isozyme [Source:HGNC Symbol;Acc:HGNC:9299]	1918	1862	2006	1564	1396	1957	113.329	118.067	108.817	96.7289	94.474	99.6591	113.405	96.954	0.226106	4.36479e-07	7.63591e-06	-
ENSSSCG00000025733	IMPA1	inositol(myo)-1(or 4)-monophosphatase 1 [Source:HGNC Symbol;Acc:HGNC:6050]	434	357	384	268	247	363	19.6964	17.3867	15.9993	12.7308	12.8388	14.1983	17.6941	13.256	0.416629	4.51047e-07	7.88269e-06	-
ENSSSCG00000011848	TFRC	-	3004	2423	3169	3714	3269	4665	13.4909	11.6775	13.0658	17.4586	16.8147	18.0562	12.7447	17.4432	-0.452758	4.52087e-07	7.89278e-06	-
ENSSSCG00000028973	MED18	mediator complex subunit 18 [Source:HGNC Symbol;Acc:HGNC:25944]	551	530	603	421	426	486	18.6006	19.2001	18.6881	14.8759	16.4709	14.1398	18.8296	15.1622	0.312526	4.53165e-07	7.9035e-06	-
ENSSSCG00000029852	WNT5A	wingless-type MMTV integration site family, member 5A [Source:HGNC Symbol;Acc:HGNC:12784]	281	282	259	421	351	486	2.64069	2.84389	2.23451	4.14112	3.7779	3.93622	2.57303	3.95174	-0.619021	4.55587e-07	7.93763e-06	-
ENSSSCG00000005463	C9orf84	chromosome 9 open reading frame 84 [Source:HGNC Symbol;Acc:HGNC:26535]	8	8	14	1	1	0	0.255385	0.274041	0.410281	0.0333964	0.0365727	0	0.313236	0.0233231	3.74742	4.7989e-07	8.35254e-06	UP
ENSSSCG00000003772	ZZZ3	zinc finger, ZZ-type containing 3 [Source:HGNC Symbol;Acc:HGNC:24523]	6904	6345	6904	5655	5091	6497	80.6808	79.571	74.0701	69.1715	68.1404	65.4356	78.1073	67.5825	0.208807	4.85279e-07	8.42913e-06	-
ENSSSCG00000008592	-	-	877	750	845	681	575	708	21.0749	19.3411	18.6422	17.1293	15.8259	14.6633	19.6861	15.8728	0.310618	4.84889e-07	8.42913e-06	-
ENSSSCG00000016302	-	-	558	506	600	432	413	492	8.27242	8.05012	8.16625	6.70359	7.01263	6.2863	8.16293	6.66751	0.291939	4.92911e-07	8.55298e-06	-
ENSSSCG00000006065	ANKRD46	ankyrin repeat domain 46 [Source:HGNC Symbol;Acc:HGNC:27229]	1030	930	1112	840	769	950	25.262	24.4775	25.0385	21.5643	21.6018	20.081	24.926	21.0824	0.241616	5.02692e-07	8.71384e-06	-
ENSSSCG00000028876	PRDM2	PR domain containing 2, with ZNF domain [Source:HGNC Symbol;Acc:HGNC:9347]	81	109	98	57	49	60	5.58987	8.07225	6.2089	4.11729	3.87299	3.56862	6.62367	3.85297	0.781661	5.05574e-07	8.75489e-06	-
ENSSSCG00000013478	DOHH	deoxyhypusine hydroxylase/monooxygenase [Source:HGNC Symbol;Acc:HGNC:28662]	384	328	427	287	236	354	9.51096	8.71807	9.70943	7.44046	6.6948	7.55662	9.31282	7.23063	0.365097	5.1024e-07	8.82673e-06	-
ENSSSCG00000017678	APPBP2	amyloid beta precursor protein (cytoplasmic tail) binding protein 2 [Source:HGNC Symbol;Acc:HGNC:622]	5294	4818	5152	4058	3886	5016	37.6907	36.8104	33.6744	30.2404	31.6873	30.778	36.0585	30.9019	0.222644	5.40819e-07	9.34626e-06	-
ENSSSCG00000011010	C9orf72	chromosome 9 open reading frame 72 [Source:HGNC Symbol;Acc:HGNC:28337]	308	277	316	212	215	253	4.02026	3.88004	3.78673	2.89644	3.21421	2.84614	3.89568	2.9856	0.383855	5.44047e-07	9.39252e-06	-
ENSSSCG00000007088	SNX5	sorting nexin 5 [Source:HGNC Symbol;Acc:HGNC:14969]	4776	4294	4816	3712	3571	4640	84.7933	81.8113	78.4977	68.9812	72.6139	70.9982	81.7008	70.8644	0.205288	5.56884e-07	9.60442e-06	-
ENSSSCG00000015352	ARL4A	ADP-ribosylation factor-like 4A [Source:HGNC Symbol;Acc:HGNC:695]	301	334	378	225	226	303	8.69377	10.3524	10.0232	6.80219	7.47624	7.54251	9.6898	7.27365	0.413788	5.58218e-07	9.6177e-06	-
ENSSSCG00000014825	RELT	RELT tumor necrosis factor receptor [Source:HGNC Symbol;Acc:HGNC:13764]	171	129	216	94	92	140	3.04312	2.46357	3.52898	1.75095	1.87518	2.14724	3.01189	1.92446	0.646218	5.59464e-07	9.62944e-06	-
ENSSSCG00000009324	SLC7A1	solute carrier family 7 (cationic amino acid transporter, y+ system), member 1 [Source:HGNC Symbol;Acc:HGNC:11057]	1804	1561	2016	1510	1211	1753	57.1037	53.0254	58.5856	50.0299	43.904	47.8235	56.2382	47.2525	0.251162	5.64767e-07	9.71092e-06	-
ENSSSCG00000025460	SPSB2	-	56	34	53	90	80	102	0.498875	0.325039	0.433467	0.839212	0.816253	0.783139	0.419127	0.812868	-0.955633	5.67547e-07	9.7489e-06	-
ENSSSCG00000017310	KANSL1	KAT8 regulatory NSL complex subunit 1 [Source:HGNC Symbol;Acc:HGNC:24565]	3040	2780	3239	2625	2208	2901	25.2089	24.7388	24.6583	22.7842	20.9706	20.7329	24.8687	21.4959	0.210267	5.73192e-07	9.83595e-06	-
ENSSSCG00000021144	-	-	144	141	167	104	84	127	4.61307	4.84733	4.91154	3.48728	3.08204	3.50643	4.79065	3.35859	0.512367	5.84615e-07	1.00219e-05	-
ENSSSCG00000008624	-	-	635	523	614	450	312	552	4.96766	4.3907	4.40981	3.68481	2.79553	3.72177	4.58939	3.40071	0.432468	5.94746e-07	1.01853e-05	-
ENSSSCG00000017187	FOXJ1	forkhead box J1 [Source:HGNC Symbol;Acc:HGNC:3816]	6655	5993	8177	8668	8290	11106	110.23	106.525	124.342	150.278	157.268	158.541	113.699	155.362	-0.450416	6.03787e-07	1.03298e-05	-
ENSSSCG00000011637	-	-	700	661	937	553	530	701	37.3569	37.8554	45.9076	30.8903	32.3952	32.242	40.3733	31.8425	0.342447	6.2549e-07	1.06904e-05	-
ENSSSCG00000006490	SMG5	SMG5 nonsense mediated mRNA decay factor [Source:HGNC Symbol;Acc:HGNC:24644]	3415	2896	3571	2652	2462	3356	66.9693	60.9449	64.2906	54.4357	55.2975	56.7203	64.0683	55.4845	0.207525	6.35985e-07	1.08589e-05	-
ENSSSCG00000008732	TMEM128	transmembrane protein 128 [Source:HGNC Symbol;Acc:HGNC:28201]	952	840	969	720	705	850	35.5931	33.7025	33.2603	28.1765	30.1892	27.3893	34.1853	28.585	0.25812	6.45403e-07	1.10086e-05	-
ENSSSCG00000005015	SOS2	son of sevenless homolog 2 (Drosophila) [Source:HGNC Symbol;Acc:HGNC:11188]	1733	1621	1700	1449	1176	1459	22.4326	22.5174	20.2024	19.6325	17.435	16.2768	21.7175	17.7814	0.288486	6.70653e-07	1.14279e-05	-
ENSSSCG00000027441	RPL22L1	ribosomal protein L22-like 1 [Source:HGNC Symbol;Acc:HGNC:27610]	449	369	402	284	291	341	27.097	23.8976	22.2727	17.9398	20.1141	17.7362	24.4224	18.5967	0.393159	6.76666e-07	1.15189e-05	-
ENSSSCG00000004163	BCLAF1	BCL2-associated transcription factor 1 [Source:HGNC Symbol;Acc:HGNC:16863]	12996	11930	12145	10340	9137	11506	109.577	107.945	94.0114	91.2548	88.236	83.6116	103.845	87.7008	0.243765	6.84982e-07	1.16488e-05	-
ENSSSCG00000017448	KRT19	keratin 19, type I [Source:HGNC Symbol;Acc:HGNC:6436]	24556	22462	27467	29727	28928	37882	790.581	776.052	811.845	1001.76	1066.69	1051.12	792.826	1039.86	-0.391313	7.16111e-07	1.2166e-05	-
ENSSSCG00000027527	-	-	569	497	606	448	401	506	11.2069	10.5047	10.9577	9.23583	9.04585	8.58926	10.8898	8.95698	0.281888	7.23174e-07	1.22738e-05	-
ENSSSCG00000028454	-	-	1310	1160	1209	992	893	1104	14.303	13.5915	12.1187	11.3368	11.1671	10.3886	13.3377	10.9642	0.282715	7.35593e-07	1.24722e-05	-
ENSSSCG00000009422	-	-	2559	2261	2812	2225	1759	2385	33.9013	32.1441	34.2007	30.8533	26.6898	27.2312	33.4154	28.2581	0.241847	7.44481e-07	1.26103e-05	-
ENSSSCG00000006740	ATP1A1	sodium/potassium-transporting ATPase subunit alpha-1 precursor [Source:RefSeq peptide;Acc:NP_999414]	41163	37477	46141	51221	46324	63296	548.7	536.101	564.661	714.663	707.239	727.171	549.821	716.358	-0.381719	7.49741e-07	1.26868e-05	-
ENSSSCG00000001049	HIVEP1	human immunodeficiency virus type I enhancer binding protein 1 [Source:HGNC Symbol;Acc:HGNC:4920]	462	417	512	357	342	410	1.93596	1.87519	1.96969	1.56585	1.6414	1.48072	1.92695	1.56265	0.302319	7.81424e-07	1.32099e-05	-
ENSSSCG00000013432	MIDN	midnolin [Source:HGNC Symbol;Acc:HGNC:16298]	1999	1766	2418	1506	1493	2066	27.9834	26.5297	31.0754	22.0667	23.9376	24.9259	28.5295	23.6434	0.271019	7.82872e-07	1.32212e-05	-
ENSSSCG00000027672	SUOX	sulfite oxidase, mitochondrial [Source:RefSeq peptide;Acc:NP_001231427]	66	57	73	98	103	152	1.77896	1.64875	1.80642	2.76486	3.17975	3.53101	1.74471	3.15854	-0.856271	8.06555e-07	1.36077e-05	-
ENSSSCG00000014239	CEP120	centrosomal protein 120kDa [Source:HGNC Symbol;Acc:HGNC:26690]	1151	1080	1063	891	760	997	11.2225	11.3003	9.51522	9.09316	8.48708	8.37799	10.6793	8.65274	0.30359	8.15774e-07	1.37497e-05	-
ENSSSCG00000023485	PCDHGB5	protocadherin gamma subfamily B, 5 [Source:HGNC Symbol;Acc:HGNC:8712]	0	1	0	11	8	7	0	0.0201902	0	0.216575	0.172363	0.113491	0.00673005	0.167476	-4.6372	8.26405e-07	1.39151e-05	DOWN
ENSSSCG00000008089	CKAP2L	cytoskeleton associated protein 2-like [Source:HGNC Symbol;Acc:HGNC:26877]	1090	1118	1297	921	862	1150	15.2209	16.7536	16.6275	13.4616	13.7865	13.8402	16.2007	13.6961	0.242286	8.37129e-07	1.40818e-05	-
ENSSSCG00000016604	WASL	Wiskott-Aldrich syndrome-like [Source:HGNC Symbol;Acc:HGNC:12735]	2706	2683	2584	2187	1912	2419	51.8069	55.1232	45.4177	43.8262	41.9257	39.9142	50.7826	41.8887	0.277773	8.77075e-07	1.47392e-05	-
ENSSSCG00000017648	-	-	894	812	960	1149	1077	1336	27.6784	26.9782	27.2865	37.2347	38.1901	35.6485	27.3143	37.0245	-0.438821	8.92953e-07	1.49912e-05	-
ENSSSCG00000028420	EIF4E	eukaryotic translation initiation factor 4E [Source:HGNC Symbol;Acc:HGNC:3287]	8384	8133	8161	6802	6035	8030	89.086	92.7391	79.6113	75.6519	73.446	73.537	87.1455	74.2116	0.23178	9.39141e-07	1.57512e-05	-
ENSSSCG00000013262	AMBRA1	autophagy/beclin-1 regulator 1 [Source:HGNC Symbol;Acc:HGNC:25990]	1403	1192	1560	1168	938	1328	9.15124	8.34358	9.34157	7.97427	7.00741	7.46539	8.94547	7.48236	0.257664	9.54872e-07	1.59993e-05	-
ENSSSCG00000008988	CCNG2	cyclin G2 [Source:HGNC Symbol;Acc:HGNC:1593]	257	254	265	133	180	214	4.18023	4.43358	3.95718	2.26435	3.3533	2.99994	4.19033	2.87253	0.544743	9.82732e-07	1.64499e-05	-
ENSSSCG00000026960	ZNF280D	zinc finger protein 280D [Source:HGNC Symbol;Acc:HGNC:25953]	716	566	613	495	426	519	10.3434	8.77446	8.12987	7.48481	7.04843	6.46174	9.08257	6.99833	0.376091	9.99004e-07	1.67059e-05	-
ENSSSCG00000024734	ZNF774	zinc finger protein 774 [Source:HGNC Symbol;Acc:HGNC:33108]	98	124	141	63	72	89	3.05081	4.14252	4.02979	2.05283	2.56717	2.38787	3.74104	2.33596	0.679425	1.0167e-06	1.69852e-05	-
ENSSSCG00000007864	GPRC5B	G protein-coupled receptor, class C, group 5, member B [Source:HGNC Symbol;Acc:HGNC:13308]	2952	2974	3462	3973	3667	4677	26.4911	28.6404	28.5223	37.3188	37.6901	36.1729	27.8846	37.0606	-0.410419	1.01853e-06	1.69991e-05	-
ENSSSCG00000026381	-	-	217	241	262	181	141	201	16.8247	20.052	18.6492	14.689	12.521	13.4312	18.5086	13.5471	0.450218	1.0303e-06	1.71787e-05	-
ENSSSCG00000009440	ELF1	E74-like factor 1 (ets domain transcription factor) [Source:HGNC Symbol;Acc:HGNC:3316]	2808	2625	2836	2212	2069	2818	34.9564	35.0681	32.4122	28.823	29.5	30.2345	34.1456	29.5192	0.210046	1.03374e-06	1.72192e-05	-
ENSSSCG00000024777	HDAC4	histone deacetylase 4 [Source:HGNC Symbol;Acc:HGNC:14063]	625	634	710	488	467	655	3.6571	3.98107	3.81407	2.98884	3.12973	3.30317	3.81742	3.14058	0.281565	1.07248e-06	1.78472e-05	-
ENSSSCG00000025715	SNORD15	Small nucleolar RNA SNORD15 [Source:RFAM;Acc:RF00067]	11	10	14	30	28	39	3.4291	3.34535	4.00661	9.78876	9.99728	10.4781	3.59369	10.0881	-1.48911	1.07987e-06	1.79526e-05	DOWN
ENSSSCG00000002703	TERF2IP	telomeric repeat binding factor 2, interacting protein [Source:HGNC Symbol;Acc:HGNC:19246]	2032	1993	2235	1710	1614	2056	38.4471	40.467	38.8231	33.8658	34.9764	33.527	39.2457	34.1231	0.201788	1.10544e-06	1.83598e-05	-
ENSSSCG00000011743	MECOM	MDS1 and EVI1 complex locus [Source:HGNC Symbol;Acc:HGNC:3498]	1665	1578	1817	1445	1232	1668	11.3072	11.5001	11.3285	10.2715	9.58265	9.76271	11.3786	9.8723	0.204866	1.11301e-06	1.84676e-05	-
ENSSSCG00000022396	BLZF1	basic leucine zipper nuclear factor 1 [Source:HGNC Symbol;Acc:HGNC:1065]	1567	1435	1650	1354	1096	1473	14.6406	14.3878	14.1529	13.2414	11.7282	11.8611	14.3938	12.2769	0.229499	1.12154e-06	1.85909e-05	-
ENSSSCG00000000068	EP300	E1A binding protein p300 [Source:HGNC Symbol;Acc:HGNC:3373]	6375	5843	6730	5568	4608	6038	29.7811	29.292	28.8634	27.226	24.655	24.31	29.3122	25.397	0.206842	1.13909e-06	1.88635e-05	-
ENSSSCG00000015243	PRDM10	PR domain containing 10 [Source:HGNC Symbol;Acc:HGNC:13995]	679	643	712	555	447	665	9.15633	9.305	8.81464	7.83376	6.90386	7.72868	9.09199	7.48876	0.279868	1.15375e-06	1.90878e-05	-
ENSSSCG00000002820	RSPRY1	ring finger and SPRY domain containing 1 [Source:HGNC Symbol;Acc:HGNC:29420]	1510	1490	1689	1247	1202	1562	20.571	21.7831	21.1243	17.7816	18.755	18.3397	21.1595	18.2921	0.210083	1.17711e-06	1.94555e-05	-
ENSSSCG00000011392	FAM212A	family with sequence similarity 212, member A [Source:HGNC Symbol;Acc:HGNC:32480]	63	53	91	108	128	143	3.31902	2.99637	4.40134	5.95549	7.72342	6.49285	3.57224	6.72392	-0.912472	1.17929e-06	1.94726e-05	-
ENSSSCG00000010509	PIK3AP1	phosphoinositide-3-kinase adaptor protein 1 [Source:HGNC Symbol;Acc:HGNC:30034]	4770	4501	5039	4090	3634	4716	31.7264	32.1266	30.7695	28.4742	27.6834	27.0339	31.5408	27.7305	0.185748	1.19554e-06	1.97217e-05	-
ENSSSCG00000023105	NET1	neuroepithelial cell transforming 1 [Source:HGNC Symbol;Acc:HGNC:14592]	2444	2133	2804	2063	1805	2406	56.3351	52.7622	59.3375	49.774	47.6527	47.7976	56.1449	48.4081	0.213907	1.20264e-06	1.98198e-05	-
ENSSSCG00000021571	KIF27	kinesin family member 27 [Source:HGNC Symbol;Acc:HGNC:18632]	671	587	637	979	781	963	10.875	10.2094	9.47806	16.6079	14.4974	13.4513	10.1875	14.8522	-0.543882	1.2107e-06	1.99332e-05	-
ENSSSCG00000024863	-	-	212	173	198	150	107	147	14.857	13.0105	12.739	11.003	8.58844	8.87863	13.5355	9.49003	0.512266	1.21802e-06	2.00346e-05	-
ENSSSCG00000011569	-	-	762	674	846	970	899	1186	8.20676	7.78987	8.36489	10.9349	11.0894	11.0086	8.12051	11.011	-0.4393	1.24881e-06	2.05212e-05	-
ENSSSCG00000022096	POU3F3	POU class 3 homeobox 3 [Source:HGNC Symbol;Acc:HGNC:9216]	330	323	403	530	403	609	12.4721	13.1003	13.9831	20.9665	17.4447	19.8369	13.1852	19.416	-0.558333	1.25106e-06	2.05383e-05	-
ENSSSCG00000017640	RNF43	-	449	403	555	354	305	442	2.99743	2.8871	3.40149	2.47361	2.33203	2.54306	3.09534	2.44957	0.337571	1.25232e-06	2.05393e-05	-
ENSSSCG00000010316	KAT6B	K(lysine) acetyltransferase 6B [Source:HGNC Symbol;Acc:HGNC:17582]	1343	1356	1430	1152	995	1333	7.23466	7.83891	7.07214	6.49561	6.139	6.18877	7.3819	6.27446	0.234502	1.25718e-06	2.05992e-05	-
ENSSSCG00000015206	CCDC15	coiled-coil domain containing 15 [Source:HGNC Symbol;Acc:HGNC:25798]	440	430	416	323	301	368	4.4031	4.61772	3.82184	3.38324	3.44989	3.17384	4.28089	3.33566	0.359938	1.29229e-06	2.11471e-05	-
ENSSSCG00000021158	-	-	133	105	129	88	62	91	1.26405	1.07092	1.12558	0.875427	0.6749	0.745399	1.15352	0.765242	0.59205	1.29336e-06	2.11471e-05	-
ENSSSCG00000021270	THAP2	THAP domain containing, apoptosis associated protein 2 [Source:HGNC Symbol;Acc:HGNC:20854]	606	589	512	416	381	466	9.35848	9.76117	7.25898	6.72437	6.73892	6.20228	8.79288	6.55519	0.423698	1.29434e-06	2.11471e-05	-
ENSSSCG00000004262	-	-	677	559	610	462	444	559	6.26184	5.54854	5.17984	4.47281	4.70359	4.45612	5.66341	4.54417	0.317652	1.30682e-06	2.13306e-05	-
ENSSSCG00000011553	-	-	388	342	397	550	428	639	3.37275	3.1903	3.16822	5.00426	4.26116	4.78724	3.24376	4.68422	-0.530143	1.32225e-06	2.15618e-05	-
ENSSSCG00000010292	P4HA1	prolyl 4-hydroxylase, alpha polypeptide I [Source:HGNC Symbol;Acc:HGNC:8546]	1592	1485	1629	1285	1206	1295	26.4758	26.5025	24.8714	22.3684	22.9713	18.5613	25.9499	21.3003	0.284853	1.35891e-06	2.21384e-05	-
ENSSSCG00000008016	MRPS34	-	1568	1475	1868	2026	1944	2513	70.735	71.4059	77.3638	95.6649	100.442	97.704	73.1682	97.9371	-0.420638	1.38124e-06	2.24808e-05	-
ENSSSCG00000015037	IL18	interleukin 18 [Source:HGNC Symbol;Acc:HGNC:5986]	445	456	508	341	333	454	15.7639	17.335	16.5212	12.644	13.5108	13.8609	16.54	13.3386	0.310358	1.40015e-06	2.27668e-05	-
ENSSSCG00000000847	TDG	thymine DNA glycosylase [Source:HGNC Symbol;Acc:HGNC:11700]	1089	1013	1064	901	732	933	14.4566	14.4312	12.9674	12.5195	11.1297	10.6746	13.9517	11.4413	0.286197	1.4115e-06	2.29296e-05	-
ENSSSCG00000011768	CCDC39	coiled-coil domain containing 39 [Source:HGNC Symbol;Acc:HGNC:25244]	179	156	175	277	218	291	2.27791	2.13041	2.04453	3.68967	3.1774	3.1916	2.15095	3.35289	-0.640431	1.41521e-06	2.29678e-05	-
ENSSSCG00000005643	-	-	842	675	939	588	597	772	9.68692	8.33357	9.91774	7.0807	7.86649	7.65461	9.31274	7.53393	0.305803	1.42491e-06	2.31033e-05	-
ENSSSCG00000026547	SLC45A3	solute carrier family 45, member 3 [Source:HGNC Symbol;Acc:HGNC:8642]	383	380	435	290	286	377	5.12654	5.45835	5.34548	4.063	4.38453	4.34909	5.31012	4.26554	0.316016	1.43237e-06	2.32022e-05	-
ENSSSCG00000024250	U6	U6 spliceosomal RNA [Source:RFAM;Acc:RF00026]	21	16	23	4	8	6	8.8714	7.25357	8.92024	1.76875	3.87092	2.18446	8.3484	2.60804	1.67853	1.4382e-06	2.32746e-05	UP
ENSSSCG00000030502	-	-	746	675	656	500	513	591	10.4885	10.1843	8.46743	7.35817	8.26084	7.16134	9.71342	7.59345	0.355224	1.45241e-06	2.34823e-05	-
ENSSSCG00000017042	UBLCP1	ubiquitin-like domain containing CTD phosphatase 1 [Source:HGNC Symbol;Acc:HGNC:28110]	1784	1810	1819	1492	1340	1691	30.5455	33.2571	28.5929	26.739	26.2778	24.9533	30.7985	25.99	0.2449	1.48128e-06	2.39263e-05	-
ENSSSCG00000021275	DDX52	DEAD (Asp-Glu-Ala-Asp) box polypeptide 52 [Source:HGNC Symbol;Acc:HGNC:20038]	1585	1635	1706	1361	1215	1586	21.2218	23.4923	20.9703	19.0738	18.6321	18.3016	21.8948	18.6692	0.229932	1.51297e-06	2.44151e-05	-
ENSSSCG00000002681	HSDL1	hydroxysteroid dehydrogenase like 1 [Source:HGNC Symbol;Acc:HGNC:16475]	952	839	969	1175	1073	1427	10.6121	10.0365	9.91658	13.7097	13.6993	13.7095	10.1884	13.7061	-0.427898	1.52268e-06	2.45485e-05	-
ENSSSCG00000028245	TTPAL	tocopherol (alpha) transfer protein-like [Source:HGNC Symbol;Acc:HGNC:16114]	1256	1104	1218	938	877	1196	10.7955	10.183	9.6111	8.4388	8.63345	8.85963	10.1965	8.64396	0.238314	1.57741e-06	2.54069e-05	-
ENSSSCG00000005222	SLC1A1	excitatory amino acid transporter 3 [Source:RefSeq peptide;Acc:NP_001158121]	5591	5185	5620	4529	4182	5517	52.2912	52.0405	48.2557	44.337	44.7977	44.4707	50.8624	44.5351	0.191657	1.58301e-06	2.5473e-05	-
ENSSSCG00000019644	SNORD47	Small nucleolar RNA SNORD47 [Source:RFAM;Acc:RF00281]	13	15	19	39	32	47	7.73177	9.57388	10.3743	24.2792	21.7987	24.092	9.22666	23.39	-1.34201	1.58493e-06	2.54799e-05	DOWN
ENSSSCG00000026055	-	DNA primase small subunit [Source:RefSeq peptide;Acc:NP_001230598]	724	703	746	977	904	1086	26.2649	27.3682	24.8456	37.0986	37.5611	33.9547	26.1596	36.2048	-0.468841	1.60388e-06	2.57603e-05	-
ENSSSCG00000006273	MCM4	minichromosome maintenance complex component 4 [Source:HGNC Symbol;Acc:HGNC:6947]	9349	8977	10366	11423	11019	14555	146.327	150.78	148.951	187.139	197.53	196.337	148.686	193.669	-0.381324	1.60765e-06	2.57966e-05	-
ENSSSCG00000001876	IMP3	-	423	369	460	340	283	374	16.8461	15.7703	16.8186	14.1731	12.9086	12.837	16.4784	13.3062	0.308472	1.65927e-06	2.65999e-05	-
ENSSSCG00000015327	CASD1	CAS1 domain containing 1 [Source:HGNC Symbol;Acc:HGNC:16014]	1239	1096	1233	964	849	1207	13.0123	12.3523	11.8883	10.5971	10.2123	10.925	12.4176	10.5781	0.231305	1.67577e-06	2.6839e-05	-
ENSSSCG00000014409	-	-	4360	4037	4212	3550	3133	4058	36.6115	36.3784	32.4708	31.2022	30.1317	29.3681	35.1536	30.234	0.2175	1.68939e-06	2.70318e-05	-
ENSSSCG00000028007	POLR1C	polymerase (RNA) I polypeptide C, 30kDa [Source:HGNC Symbol;Acc:HGNC:20194]	1542	1401	1672	1324	1104	1529	15.6667	15.2751	15.5956	14.0801	12.8468	13.3885	15.5125	13.4385	0.20706	1.72883e-06	2.76369e-05	-
ENSSSCG00000000958	DYRK2	dual-specificity tyrosine-(Y)-phosphorylation regulated kinase 2 [Source:HGNC Symbol;Acc:HGNC:3093]	799	714	941	691	549	741	22.5023	21.5791	24.3301	20.3697	17.7087	17.9859	22.8038	18.6881	0.287159	1.7572e-06	2.80527e-05	-
ENSSSCG00000004279	OGFRL1	opioid growth factor receptor-like 1 [Source:HGNC Symbol;Acc:HGNC:21378]	601	539	634	713	802	1008	11.4674	11.0365	11.1059	14.2399	17.5266	16.5761	11.2033	16.1142	-0.524411	1.75977e-06	2.80527e-05	-
ENSSSCG00000018942	SNORD77	Small nucleolar RNA SNORD77 [Source:RFAM;Acc:RF00591]	20	22	24	53	42	52	13.6976	16.1695	15.09	37.9935	32.9456	30.6937	14.9857	33.8776	-1.17674	1.75954e-06	2.80527e-05	DOWN
ENSSSCG00000015362	TSPAN13	tetraspanin 13 [Source:HGNC Symbol;Acc:HGNC:21643]	2959	2709	2590	2126	2017	2580	83.4386	81.9757	67.0494	62.7496	65.1419	62.7009	77.4879	63.5308	0.286515	1.78249e-06	2.83884e-05	-
ENSSSCG00000002664	GSE1	Gse1 coiled-coil protein [Source:HGNC Symbol;Acc:HGNC:28979]	907	828	1004	722	630	940	8.15719	7.9913	8.28973	6.79666	6.48943	7.28607	8.14607	6.85738	0.248446	1.80368e-06	2.86991e-05	-
ENSSSCG00000007118	NAPB	N-ethylmaleimide-sensitive factor attachment protein, beta [Source:HGNC Symbol;Acc:HGNC:15751]	114	84	141	193	151	218	1.44262	1.14071	1.63809	2.55639	2.18854	2.37756	1.40714	2.37416	-0.754654	1.81037e-06	2.87786e-05	-
ENSSSCG00000027880	-	-	87	65	75	37	41	56	2.98599	2.39407	2.36322	1.32923	1.61171	1.65649	2.5811	1.53248	0.75212	1.87175e-06	2.97267e-05	-
ENSSSCG00000014269	-	-	1139	1030	1081	891	767	1041	8.4693	8.21891	7.37942	6.93468	6.53208	6.67124	8.02254	6.71267	0.257174	1.9127e-06	3.03488e-05	-
ENSSSCG00000015833	TTI2	TELO2 interacting protein 2 [Source:HGNC Symbol;Acc:HGNC:26262]	752	783	871	667	563	748	6.52558	7.2915	6.93893	6.05833	5.59555	5.59416	6.91867	5.74934	0.267098	1.9744e-06	3.12987e-05	-
ENSSSCG00000013396	ARNTL	aryl hydrocarbon receptor nuclear translocator-like [Source:HGNC Symbol;Acc:HGNC:701]	87	86	120	66	52	63	2.48896	2.64029	3.15176	1.97638	1.70387	1.55337	2.76034	1.74454	0.662	2.01834e-06	3.19655e-05	-
ENSSSCG00000027892	U2	U2 spliceosomal RNA [Source:RFAM;Acc:RF00004]	112	104	122	63	65	98	26.5057	26.4125	26.5066	15.6058	17.6185	19.9885	26.4749	17.7376	0.577817	2.08727e-06	3.30264e-05	-
ENSSSCG00000002895	KMT2B	lysine (K)-specific methyltransferase 2B [Source:HGNC Symbol;Acc:HGNC:15840]	1920	1680	2158	1592	1363	1966	9.81425	9.2155	10.127	8.51774	7.97966	8.66107	9.71892	8.38616	0.212785	2.10434e-06	3.32658e-05	-
ENSSSCG00000017794	EFCAB5	EF-hand calcium binding domain 5 [Source:HGNC Symbol;Acc:HGNC:24801]	128	99	127	90	49	67	1.26799	1.05243	1.155	0.933193	0.555952	0.57202	1.15847	0.687055	0.753727	2.12308e-06	3.35309e-05	-
ENSSSCG00000029381	-	-	450	457	483	654	573	708	23.7072	25.8368	23.3609	36.0638	34.5745	32.1465	24.3016	34.2616	-0.495539	2.14274e-06	3.38101e-05	-
ENSSSCG00000027373	-	-	5202	4867	5543	6303	5910	8058	65.0276	65.2894	63.6129	82.4707	84.615	86.8134	64.6433	84.633	-0.38872	2.18896e-06	3.45075e-05	-
ENSSSCG00000027790	-	-	338	262	328	432	396	499	5.30125	4.40978	4.7229	7.09204	7.11361	6.7452	4.81131	6.98361	-0.537545	2.26027e-06	3.55988e-05	-
ENSSSCG00000027540	-	-	924	801	833	686	614	760	7.58839	7.05933	6.28052	5.89694	5.77535	5.37926	6.97608	5.68385	0.295548	2.30617e-06	3.62882e-05	-
ENSSSCG00000016117	CARF	calcium responsive transcription factor [Source:HGNC Symbol;Acc:HGNC:14435]	150	142	177	246	206	259	1.1644	1.18291	1.26141	1.9988	1.8315	1.73277	1.2029	1.85436	-0.624399	2.33244e-06	3.66677e-05	-
ENSSSCG00000029359	PHLDA3	pleckstrin homology-like domain, family A, member 3 [Source:HGNC Symbol;Acc:HGNC:8934]	1730	1452	2007	2165	2088	2684	60.9502	54.8971	64.9157	79.8385	84.2543	81.4974	60.2543	81.8634	-0.442153	2.35465e-06	3.69827e-05	-
ENSSSCG00000006767	MAGI3	membrane associated guanylate kinase, WW and PDZ domain containing 3 [Source:HGNC Symbol;Acc:HGNC:29647]	2981	2632	3041	2521	2064	2846	14.416	13.6591	13.5012	12.7609	11.4321	11.8618	13.8588	12.0183	0.205573	2.39588e-06	3.75957e-05	-
ENSSSCG00000021529	KLF11	Kruppel-like factor 11 [Source:HGNC Symbol;Acc:HGNC:11811]	69	79	109	129	133	178	2.1644	2.65933	3.13899	4.23552	4.77833	4.8122	2.65424	4.60868	-0.796055	2.47891e-06	3.88628e-05	-
ENSSSCG00000025582	PXDC1	PX domain containing 1 [Source:HGNC Symbol;Acc:HGNC:21361]	671	541	753	482	481	612	18.7109	16.1891	19.2771	14.0684	15.3621	14.7081	18.059	14.7129	0.295643	2.51813e-06	3.94414e-05	-
ENSSSCG00000026038	DDX28	DEAD (Asp-Glu-Ala-Asp) box polypeptide 28 [Source:HGNC Symbol;Acc:HGNC:17330]	391	365	444	300	276	390	10.8896	10.909	11.3526	8.74547	8.80398	9.36124	11.0504	8.97023	0.30088	2.53423e-06	3.96572e-05	-
ENSSSCG00000003730	RNF138	ring finger protein 138, E3 ubiquitin protein ligase [Source:HGNC Symbol;Acc:HGNC:17765]	1847	1669	1665	1359	1296	1626	19.6998	19.1031	16.3035	15.1719	15.8319	14.9468	18.3688	15.3168	0.262141	2.57172e-06	4.02069e-05	-
ENSSSCG00000007839	EEF2K	eukaryotic elongation factor 2 kinase [Source:HGNC Symbol;Acc:HGNC:24615]	2872	2594	2950	3551	3114	4272	19.4954	18.896	18.3841	25.2303	24.2102	24.9925	18.9252	24.811	-0.390675	2.58179e-06	4.03274e-05	-
ENSSSCG00000000905	NDUFA12	NADH dehydrogenase (ubiquinone) 1 alpha subcomplex, 12 [Source:HGNC Symbol;Acc:HGNC:23987]	561	560	563	743	704	878	38.9527	41.7269	35.8886	53.9994	55.986	52.5414	38.8561	54.1756	-0.479503	2.62979e-06	4.10397e-05	-
ENSSSCG00000012981	RELA	transcription factor p65 [Source:RefSeq peptide;Acc:NP_001107753]	1122	1057	1307	904	877	1177	8.07458	8.16311	8.63527	6.80959	7.22868	7.30021	8.29098	7.11282	0.221121	2.64222e-06	4.1196e-05	-
ENSSSCG00000025372	-	-	105	70	84	46	48	58	11.5479	8.26164	8.48133	5.29536	6.04628	5.49762	9.4303	5.61309	0.748509	2.66897e-06	4.15749e-05	-
ENSSSCG00000007280	ITCH	-	7202	6648	7090	6007	5231	6819	57.7819	57.2379	52.2226	50.4454	48.068	47.1511	55.7475	48.5548	0.199291	2.67449e-06	4.16229e-05	-
ENSSSCG00000002276	PLEKHG3	pleckstrin homology domain containing, family G (with RhoGef domain) member 3 [Source:HGNC Symbol;Acc:HGNC:20364]	1692	1506	1989	1388	1235	1776	15.2051	14.5233	16.4095	13.0558	12.7112	13.7551	15.3793	13.174	0.223295	2.74745e-06	4.27076e-05	-
ENSSSCG00000027611	-	-	188	162	205	258	236	327	1.48773	1.37574	1.48934	2.13704	2.13901	2.23022	1.45094	2.16876	-0.579883	2.74919e-06	4.27076e-05	-
ENSSSCG00000016465	TMEM139	transmembrane protein 139 [Source:HGNC Symbol;Acc:HGNC:22058]	41	38	69	87	77	119	1.37077	1.36337	2.11787	3.04456	2.94849	3.42893	1.61733	3.14066	-0.95745	2.77554e-06	4.30776e-05	-
ENSSSCG00000025647	-	-	268	214	283	345	321	442	3.10697	2.66238	3.01205	4.18646	4.26226	4.41628	2.92713	4.28834	-0.550929	2.78514e-06	4.31874e-05	-
ENSSSCG00000004525	MEX3C	mex-3 RNA binding family member C [Source:HGNC Symbol;Acc:HGNC:28040]	1483	1454	1722	1292	1182	1551	57.5896	60.5928	61.3916	52.5158	52.5718	51.9095	59.858	52.3324	0.19384	2.93677e-06	4.54973e-05	-
ENSSSCG00000024479	ELAC1	elaC ribonuclease Z 1 [Source:HGNC Symbol;Acc:HGNC:14197]	881	819	933	723	660	854	14.0271	13.9936	13.6378	12.0491	12.0356	11.7187	13.8861	11.9345	0.218513	2.97477e-06	4.60442e-05	-
ENSSSCG00000004926	PDCD7	programmed cell death 7 [Source:HGNC Symbol;Acc:HGNC:8767]	910	779	935	738	645	771	15.6699	14.3952	14.7812	13.3017	12.7209	11.4423	14.9488	12.4883	0.259451	3.00958e-06	4.65407e-05	-
ENSSSCG00000000709	PLEKHG6	pleckstrin homology domain containing, family G (with RhoGef domain) member 6 [Source:HGNC Symbol;Acc:HGNC:25562]	551	504	697	733	740	975	7.44357	7.30657	8.64441	10.3647	11.4497	11.3518	7.79818	11.0554	-0.503545	3.02273e-06	4.67017e-05	-
ENSSSCG00000006556	-	-	10626	10147	12560	13336	12982	16664	316.413	324.247	343.358	415.657	442.749	427.657	328.006	428.688	-0.386206	3.02587e-06	4.67079e-05	-
ENSSSCG00000021902	GABRP	gamma-aminobutyric acid (GABA) A receptor, pi [Source:HGNC Symbol;Acc:HGNC:4089]	660	727	799	553	542	681	9.81032	11.5965	10.9033	8.60379	9.22723	8.72406	10.7701	8.85169	0.283	3.0462e-06	4.69793e-05	-
ENSSSCG00000006732	CH242-366F10.1	-	148	181	145	243	248	291	0.980058	1.28624	0.881516	1.68431	1.88093	1.66079	1.04927	1.74201	-0.731364	3.12693e-06	4.81807e-05	-
ENSSSCG00000008589	C2orf44	chromosome 2 open reading frame 44 [Source:HGNC Symbol;Acc:HGNC:26157]	944	872	908	780	604	823	19.195	19.0277	16.9502	16.6011	14.0665	14.4228	18.391	15.0301	0.291143	3.14923e-06	4.84806e-05	-
ENSSSCG00000018082	COX3	Cytochrome c oxidase subunit 3 [Source:UniProtKB/Swiss-Prot;Acc:Q35916]	50950	53689	62280	70939	66023	81949	2937.54	3321.84	3296.56	4281.05	4359.81	4072.07	3185.31	4237.64	-0.411826	3.15445e-06	4.85171e-05	-
ENSSSCG00000027652	KLHL15	kelch-like family member 15 [Source:HGNC Symbol;Acc:HGNC:29347]	4947	4291	4734	4092	3201	4402	106.129	98.7878	93.2379	91.8866	78.6519	81.3904	99.3848	83.9763	0.243043	3.2059e-06	4.9264e-05	-
ENSSSCG00000022224	TAF8	TAF8 RNA polymerase II, TATA box binding protein (TBP)-associated factor, 43kDa [Source:HGNC Symbol;Acc:HGNC:17300]	196	198	240	140	146	184	4.83336	5.23977	5.43347	3.61364	4.12362	3.91059	5.16887	3.88262	0.412818	3.25635e-06	4.99943e-05	-
ENSSSCG00000022081	PHLDB2	pleckstrin homology-like domain, family B, member 2 [Source:HGNC Symbol;Acc:HGNC:29573]	3720	3557	3780	3141	2840	3569	140.948	144.628	131.486	124.569	123.244	116.545	139.021	121.453	0.194907	3.29333e-06	5.05166e-05	-
ENSSSCG00000023221	-	-	532	474	513	377	389	431	37.8103	36.1518	33.4726	28.0456	31.6651	26.4002	35.8116	28.7037	0.319191	3.32676e-06	5.09834e-05	-
ENSSSCG00000004413	PPIL6	peptidylprolyl isomerase (cyclophilin)-like 6 [Source:HGNC Symbol;Acc:HGNC:21557]	29	33	21	73	46	69	1.25442	1.5318	0.833949	3.30512	2.2789	2.5723	1.20672	2.71877	-1.17186	3.36194e-06	5.14763e-05	DOWN
ENSSSCG00000013599	ANGPTL4	Angiopoietin-related protein 4 [Source:UniProtKB/Swiss-Prot;Acc:Q2TNK5]	233	214	243	135	141	224	4.26744	4.20609	4.08592	2.58803	2.95776	3.53583	4.18648	3.02721	0.46775	3.37386e-06	5.16125e-05	-
ENSSSCG00000026892	-	-	244	232	198	160	138	159	19.8725	20.277	14.8048	13.6398	12.8728	11.1607	18.3181	12.5578	0.54469	3.45026e-06	5.27339e-05	-
ENSSSCG00000004878	SOCS6	-	1371	1120	1330	1004	917	1292	38.5396	33.7864	34.3237	29.5412	29.5238	31.3014	35.5499	30.1221	0.23902	3.4891e-06	5.32799e-05	-
ENSSSCG00000017755	NOS2	nitric oxide synthase 2, inducible [Source:HGNC Symbol;Acc:HGNC:7873]	17	6	7	0	0	3	0.199701	0.075638	0.0754883	0	0	0.0303712	0.116942	0.0101237	3.52998	3.4931e-06	5.32931e-05	UP
ENSSSCG00000011500	-	-	626	586	620	510	431	559	6.37018	6.39924	5.79218	5.43216	5.02327	4.90254	6.1872	5.11932	0.273334	3.51807e-06	5.36262e-05	-
ENSSSCG00000008591	-	-	854	748	726	630	525	645	22.8958	21.5205	17.8693	17.6793	16.1209	14.9036	20.7619	16.2346	0.354868	3.60244e-06	5.48173e-05	-
ENSSSCG00000030543	COTL1	coactosin-like F-actin binding protein 1 [Source:HGNC Symbol;Acc:HGNC:18304]	1201	1110	1566	981	933	1247	131.129	130.056	156.971	112.111	116.673	117.342	139.386	115.375	0.272745	3.60264e-06	5.48173e-05	-
ENSSSCG00000026212	SNORD29	Small nucleolar RNA SNORD29 [Source:RFAM;Acc:RF00070]	6	5	6	20	18	24	4.10955	3.67482	3.7728	14.3376	14.1197	14.1665	3.85239	14.2079	-1.88287	3.67101e-06	5.58079e-05	DOWN
ENSSSCG00000009636	-	-	34	23	33	15	11	11	1.2556	0.911484	1.11883	0.579808	0.465274	0.350107	1.0953	0.465063	1.23583	3.68991e-06	5.60453e-05	UP
ENSSSCG00000029165	DOK4	docking protein 4 [Source:HGNC Symbol;Acc:HGNC:19868]	905	769	1058	1180	1047	1465	9.61627	8.76876	10.3209	13.124	12.742	13.4161	9.56864	13.094	-0.452524	3.7102e-06	5.63033e-05	-
ENSSSCG00000029547	NAB1	NGFI-A binding protein 1 (EGR1 binding protein 1) [Source:HGNC Symbol;Acc:HGNC:7626]	3314	3017	3175	2604	2376	3201	33.3034	32.5361	29.2923	27.3907	27.3473	27.7239	31.7106	27.4873	0.2062	3.7654e-06	5.70901e-05	-
ENSSSCG00000025423	KCNK5	potassium channel, two pore domain subfamily K, member 5 [Source:HGNC Symbol;Acc:HGNC:6280]	2826	2455	3200	2255	2162	2886	31.9431	29.779	33.2068	26.6794	27.9893	28.1146	31.6429	27.5945	0.197505	3.79035e-06	5.74175e-05	-
ENSSSCG00000004708	TUBGCP4	tubulin, gamma complex associated protein 4 [Source:HGNC Symbol;Acc:HGNC:16691]	461	440	496	596	558	738	7.56372	7.74712	7.47118	10.2354	10.4858	10.4357	7.594	10.3856	-0.451658	3.87027e-06	5.85761e-05	-
ENSSSCG00000022333	C16orf87	chromosome 16 open reading frame 87 [Source:HGNC Symbol;Acc:HGNC:33754]	249	210	205	145	130	198	8.29421	7.50671	6.26906	5.05557	4.95966	5.68424	7.35666	5.23316	0.491369	3.90363e-06	5.90286e-05	-
ENSSSCG00000011403	NAT6	-	95	95	116	144	140	212	3.6025	3.86596	4.03842	5.71566	6.08051	6.92862	3.83563	6.2416	-0.702453	3.97549e-06	6.0062e-05	-
ENSSSCG00000025394	-	-	5145	4750	5644	4428	4024	5284	269.17	266.679	271.083	242.479	241.12	238.252	268.978	240.617	0.160747	3.99718e-06	6.03362e-05	-
ENSSSCG00000013623	RAB3D	RAB3D, member RAS oncogene family [Source:HGNC Symbol;Acc:HGNC:9779]	1235	1091	1328	1488	1417	1866	12.4109	11.7656	12.252	15.6518	16.3094	16.1614	12.1428	16.0409	-0.401648	4.01368e-06	6.05222e-05	-
ENSSSCG00000023701	-	-	1	1	0	23	6	8	0.111599	0.119795	0	2.68691	0.766949	0.769537	0.0771314	1.4078	-4.18998	4.0166e-06	6.05222e-05	DOWN
ENSSSCG00000021986	-	-	494	428	607	709	608	802	6.42766	5.97618	7.25083	9.656	9.0607	8.99358	6.55156	9.23676	-0.495549	4.2055e-06	6.33126e-05	-
ENSSSCG00000006738	CH242-280N19.2	lymphocyte function-associated antigen 3 precursor [Source:RefSeq peptide;Acc:NP_998960]	678	627	729	932	756	1060	27.9115	27.6997	27.5521	40.1601	35.6457	37.6089	27.7211	37.8049	-0.44759	4.22362e-06	6.35293e-05	-
ENSSSCG00000014080	HMGCR	-	2332	2078	2500	1953	1807	2241	22.1917	21.2208	21.8411	19.4531	19.6948	18.3796	21.7512	19.1759	0.181804	4.22957e-06	6.35627e-05	-
ENSSSCG00000013893	ARRDC2	arrestin domain containing 2 [Source:HGNC Symbol;Acc:HGNC:25225]	710	706	769	885	931	1170	10.9721	11.7082	10.9101	14.3152	16.4783	15.5829	11.1968	15.4588	-0.465344	4.23441e-06	6.35795e-05	-
ENSSSCG00000017810	FAM57A	family with sequence similarity 57, member A [Source:HGNC Symbol;Acc:HGNC:29646]	473	435	540	608	567	805	9.92133	9.79154	10.3986	13.3486	13.6215	14.5525	10.0372	13.8409	-0.463582	4.25384e-06	6.3815e-05	-
ENSSSCG00000007764	-	-	265	269	304	384	345	452	14.4319	15.7211	15.1993	21.8894	21.5194	21.2153	15.1175	21.5414	-0.510894	4.291e-06	6.4316e-05	-
ENSSSCG00000004071	CNKSR3	CNKSR family member 3 [Source:HGNC Symbol;Acc:HGNC:23034]	567	558	648	453	417	600	8.66445	9.15052	9.09087	7.24571	7.29836	7.90207	8.96861	7.48205	0.261452	4.33471e-06	6.4914e-05	-
ENSSSCG00000011369	WDR6	WD repeat domain 6 [Source:HGNC Symbol;Acc:HGNC:12758]	803	731	892	996	941	1290	10.9758	10.7224	11.1933	14.2497	14.7314	15.1965	10.9639	14.7259	-0.425597	4.34999e-06	6.50858e-05	-
ENSSSCG00000024517	-	-	97	80	87	64	41	58	1.58689	1.40449	1.30667	1.09593	0.768231	0.817779	1.43268	0.893979	0.680408	4.39998e-06	6.57761e-05	-
ENSSSCG00000006923	GBP2	-	80	71	85	154	103	149	1.24265	1.18352	1.21215	2.50385	1.83246	1.99472	1.21277	2.11034	-0.799166	4.42961e-06	6.6161e-05	-
ENSSSCG00000008413	GPR75	-	114	140	154	210	175	265	2.39564	3.15717	2.97104	4.61913	4.21199	4.79946	2.84128	4.54353	-0.67727	4.43861e-06	6.62374e-05	-
ENSSSCG00000009657	PPP2R2A	protein phosphatase 2, regulatory subunit B, alpha [Source:HGNC Symbol;Acc:HGNC:9304]	5570	5112	5552	4485	4245	5425	84.3182	83.0444	77.1593	71.0647	73.5997	70.7779	81.5073	71.8141	0.182663	4.50413e-06	6.71564e-05	-
ENSSSCG00000028565	-	-	55	72	79	42	35	40	3.08066	4.32778	4.06238	2.46238	2.24536	1.93094	3.82361	2.21289	0.789	4.5847e-06	6.8298e-05	-
ENSSSCG00000008826	-	-	3987	3032	3762	3049	2578	3150	14.6735	11.9748	12.711	11.7454	10.8668	9.99147	13.1198	10.8679	0.271667	4.61318e-06	6.86623e-05	-
ENSSSCG00000013978	ZNF672	zinc finger protein 672 [Source:HGNC Symbol;Acc:HGNC:26179]	324	274	338	263	177	233	4.92779	4.4721	4.71951	4.18685	3.08328	3.05418	4.70647	3.44144	0.451633	4.73027e-06	7.03436e-05	-
ENSSSCG00000015660	PFKFB2	6-phosphofructo-2-kinase/fructose-2,6-biphosphatase 2 [Source:HGNC Symbol;Acc:HGNC:8873]	566	503	563	428	412	496	16.0302	15.2878	14.6388	12.688	13.3645	12.107	15.3189	12.7198	0.268237	4.73591e-06	7.03662e-05	-
ENSSSCG00000027722	BMP2K	BMP2 inducible kinase [Source:HGNC Symbol;Acc:HGNC:18041]	1703	1445	1609	1358	1128	1535	47.4007	43.161	41.1149	39.5635	35.9593	36.8222	43.8922	37.4483	0.229062	4.80791e-06	7.13738e-05	-
ENSSSCG00000021729	-	-	460	482	665	734	676	883	28.5224	32.0722	37.855	47.6376	48.0073	47.1869	32.8165	47.6106	-0.536859	4.84165e-06	7.18123e-05	-
ENSSSCG00000021145	AP1S1	adaptor-related protein complex 1, sigma 1 subunit [Source:HGNC Symbol;Acc:HGNC:559]	2031	2099	2424	2726	2507	3347	32.6359	36.1953	35.7595	45.8498	46.1395	46.3526	34.8636	46.1139	-0.403482	4.87225e-06	7.22032e-05	-
ENSSSCG00000006039	LRP12	low density lipoprotein receptor-related protein 12 [Source:HGNC Symbol;Acc:HGNC:31708]	3277	2885	3088	2596	2297	3052	21.1972	20.0264	18.3381	17.5765	17.0175	17.0145	19.8539	17.2028	0.206775	5.11626e-06	7.57535e-05	-
ENSSSCG00000018972	SNORA33	Small nucleolar RNA SNORA33 [Source:RFAM;Acc:RF00438]	31	37	34	59	56	90	10.7789	13.8062	10.8532	21.4727	22.3016	26.9703	11.8128	23.5815	-0.997309	5.13876e-06	7.59548e-05	-
ENSSSCG00000026169	MFSD12	major facilitator superfamily domain containing 12 [Source:HGNC Symbol;Acc:HGNC:28299]	2913	2777	3381	2483	2193	3203	29.0028	29.6708	30.9043	25.8763	25.0075	27.4846	29.8593	26.1228	0.192871	5.13743e-06	7.59548e-05	-
ENSSSCG00000022070	ZNF143	zinc finger protein 143 [Source:HGNC Symbol;Acc:HGNC:12928]	830	833	976	759	625	804	14.3855	15.4934	15.53	13.7694	12.4068	12.0098	15.1363	12.7287	0.249931	5.22797e-06	7.72064e-05	-
ENSSSCG00000010528	ZFYVE27	zinc finger, FYVE domain containing 27 [Source:HGNC Symbol;Acc:HGNC:26559]	979	894	1038	729	678	1030	14.3911	14.1027	14.0082	11.2167	11.4149	13.0491	14.1673	11.8936	0.252386	5.26047e-06	7.76193e-05	-
ENSSSCG00000007786	RNF40	ring finger protein 40, E3 ubiquitin protein ligase [Source:HGNC Symbol;Acc:HGNC:16867]	2868	2608	3259	2454	2165	3024	38.366	37.4394	40.0244	34.3611	33.1709	34.8643	38.6099	34.1321	0.177842	5.34587e-06	7.88111e-05	-
ENSSSCG00000021184	OSGIN2	oxidative stress induced growth inhibitor family member 2 [Source:HGNC Symbol;Acc:HGNC:1355]	1872	1755	2047	1656	1387	1899	16.402	16.5014	16.4657	15.1871	13.9187	14.3399	16.4564	14.4819	0.184393	5.35177e-06	7.883e-05	-
ENSSSCG00000010239	RUFY2	RUN and FYVE domain containing 2 [Source:HGNC Symbol;Acc:HGNC:19761]	906	843	890	1227	990	1371	9.55948	9.54525	8.62123	13.5511	11.9639	12.4674	9.24199	12.6608	-0.454096	5.56544e-06	8.19066e-05	-
ENSSSCG00000000704	TAPBPL	TAP binding protein-like [Source:HGNC Symbol;Acc:HGNC:30683]	917	869	1098	1192	1110	1519	7.66883	7.7989	8.43015	10.4343	10.632	10.9484	7.96596	10.6716	-0.421849	5.5736e-06	8.19559e-05	-
ENSSSCG00000021958	-	-	608	464	563	434	350	509	4.42555	3.62439	3.76223	3.30658	2.91786	3.19311	3.93739	3.13918	0.326851	5.6634e-06	8.32046e-05	-
ENSSSCG00000013063	-	-	763	641	935	556	519	780	12.4016	11.1806	13.9521	9.4592	9.66173	10.9265	12.5115	10.0158	0.32097	5.80644e-06	8.52328e-05	-
ENSSSCG00000009209	NAP1L5	-	275	289	291	394	349	479	13.8117	15.5763	13.4178	20.7126	20.0757	20.7339	14.2686	20.5074	-0.523301	5.81203e-06	8.52414e-05	-
ENSSSCG00000017069	-	-	5007	4637	5592	6319	5636	7486	78.178	77.6959	80.1581	103.272	100.788	100.737	78.6773	101.599	-0.368866	5.8483e-06	8.56997e-05	-
ENSSSCG00000005097	SNAPC1	small nuclear RNA activating complex, polypeptide 1, 43kDa [Source:HGNC Symbol;Acc:HGNC:11134]	286	270	300	219	189	266	8.35125	8.46063	8.04228	6.6935	6.32088	6.6942	8.28472	6.56953	0.334663	5.86531e-06	8.58752e-05	-
ENSSSCG00000009812	-	-	657	566	700	783	777	1040	9.33886	8.63374	9.13481	11.6497	12.6498	12.7407	9.0358	12.3467	-0.450405	5.91982e-06	8.6599e-05	-
ENSSSCG00000013994	-	-	1557	1211	1505	1208	922	1363	9.60415	8.01619	8.52275	7.79942	6.51379	7.246	8.71437	7.1864	0.278126	6.00583e-06	8.77819e-05	-
ENSSSCG00000028372	FAM131A	family with sequence similarity 131, member A [Source:HGNC Symbol;Acc:HGNC:28308]	64	64	76	45	28	50	0.896473	0.962033	0.97734	0.659778	0.449211	0.603613	0.945282	0.570868	0.727588	6.01926e-06	8.79029e-05	-
ENSSSCG00000007072	SPTLC3	serine palmitoyltransferase, long chain base subunit 3 [Source:HGNC Symbol;Acc:HGNC:16253]	3147	2736	2912	2405	2282	2705	25.6306	23.9129	21.7734	20.5023	21.2868	18.9872	23.7723	20.2588	0.230735	6.077e-06	8.86701e-05	-
ENSSSCG00000003077	ZNF112	zinc finger protein 112 [Source:HGNC Symbol;Acc:HGNC:12892]	252	211	260	189	143	216	4.10333	3.68699	3.88671	3.22124	2.66689	3.03126	3.89234	2.97313	0.388657	6.10309e-06	8.89747e-05	-
ENSSSCG00000022734	-	-	1302	1133	1244	1065	863	1146	12.9148	12.0604	11.3284	11.0574	9.80437	9.797	12.1012	10.2196	0.243815	6.32633e-06	9.21504e-05	-
ENSSSCG00000013662	PPAN	-	2334	2073	2679	1997	1738	2413	61.9865	59.0812	65.3194	55.5136	52.8662	55.2313	62.129	54.5371	0.188031	6.51737e-06	9.48522e-05	-
ENSSSCG00000005308	RUSC2	RUN and SH3 domain containing 2 [Source:HGNC Symbol;Acc:HGNC:23625]	424	416	563	341	312	452	3.23797	3.40921	3.9472	2.72576	2.72894	2.97494	3.53146	2.80988	0.329757	6.5861e-06	9.57707e-05	-
ENSSSCG00000013904	-	-	22	19	48	7	12	7	7.36621	6.82693	14.755	2.45314	4.60169	2.02015	9.64936	3.02499	1.6735	6.82034e-06	9.90925e-05	UP
ENSSSCG00000006892	DNTTIP2	-	13079	12908	14111	11211	10828	13009	138.974	147.188	137.654	124.689	131.777	119.134	141.272	125.2	0.174242	6.85674e-06	9.95365e-05	-
ENSSSCG00000013045	OTUB1	-	1832	1580	2024	2228	2052	2773	48.2574	44.6632	48.9465	61.4298	61.9082	62.9536	47.289	62.0972	-0.393022	6.87075e-06	9.96551e-05	-
ENSSSCG00000013939	ZNF496	zinc finger protein 496 [Source:HGNC Symbol;Acc:HGNC:23713]	1110	932	1158	818	751	1118	11.521	10.381	11.0344	8.88681	8.9277	10.001	10.9788	9.27182	0.243794	6.94872e-06	0.0001007	-
ENSSSCG00000016217	DNAJB2	DnaJ (Hsp40) homolog, subfamily B, member 2 [Source:HGNC Symbol;Acc:HGNC:5228]	328	303	417	231	251	317	12.2328	12.1269	14.2778	9.01758	10.7216	10.1893	12.8792	9.97615	0.368485	6.97139e-06	0.000100943	-
ENSSSCG00000021515	HS3ST1	heparan sulfate (glucosamine) 3-O-sulfotransferase 1 [Source:HGNC Symbol;Acc:HGNC:5194]	25	38	35	6	16	18	1.23501	2.0145	1.58736	0.310256	0.905271	0.76635	1.61229	0.660626	1.28721	6.99676e-06	0.000101225	UP
ENSSSCG00000023884	-	-	2934	2524	2918	2406	2028	2840	69.038	63.734	63.0357	59.2583	54.6548	57.5942	65.2693	57.1691	0.191168	7.01039e-06	0.000101316	-
ENSSSCG00000029573	NASP	nuclear autoantigenic sperm protein (histone-binding) [Source:HGNC Symbol;Acc:HGNC:7644]	2613	2260	2711	3190	2894	3677	38.3233	35.5701	36.5028	48.971	48.6132	46.4781	36.7987	48.0208	-0.384003	7.01497e-06	0.000101316	-
ENSSSCG00000025326	TMEM243	transmembrane protein 243, mitochondrial [Source:HGNC Symbol;Acc:HGNC:21707]	560	482	559	712	606	843	5.1596	4.76573	4.72839	6.86646	6.39489	6.69403	4.88457	6.6518	-0.445511	7.1886e-06	0.000103736	-
ENSSSCG00000028655	RAB18	RAB18, member RAS oncogene family [Source:HGNC Symbol;Acc:HGNC:14244]	3220	2974	3367	2736	2499	3188	24.0023	23.7898	23.0416	21.3471	21.3351	20.4808	23.6112	21.0543	0.165357	7.36277e-06	0.00010616	-
ENSSSCG00000012359	-	-	918	759	939	703	597	889	17.0552	15.1324	16.0159	13.6708	12.7034	14.2347	16.0679	13.5363	0.247344	7.3698e-06	0.000106171	-
ENSSSCG00000024328	BRF2	BRF2, RNA polymerase III transcription initiation factor 50 kDa subunit [Source:HGNC Symbol;Acc:HGNC:17298]	230	203	253	178	145	205	2.05788	1.94914	2.07819	1.66701	1.48591	1.58081	2.0284	1.57791	0.362331	7.61153e-06	0.000109561	-
ENSSSCG00000029464	KDM5A	lysine (K)-specific demethylase 5A [Source:HGNC Symbol;Acc:HGNC:9886]	529	520	600	446	372	550	9.89725	10.4404	10.3058	8.7341	7.9714	8.86857	10.2145	8.52469	0.260896	7.62071e-06	0.000109601	-
ENSSSCG00000024916	DHX36	DEAH (Asp-Glu-Ala-His) box polypeptide 36 [Source:HGNC Symbol;Acc:HGNC:14410]	3765	3309	3488	2995	2647	3370	38.6345	36.4385	32.8594	32.1686	31.1097	29.8038	35.9774	31.0274	0.213551	7.62763e-06	0.000109608	-
ENSSSCG00000008536	-	-	9075	8605	8820	7309	6939	8610	139.764	142.217	124.707	117.823	122.399	114.283	135.562	118.168	0.198113	7.75244e-06	0.000111308	-
ENSSSCG00000022464	KBTBD2	kelch repeat and BTB (POZ) domain containing 2 [Source:HGNC Symbol;Acc:HGNC:21751]	2496	2367	2355	2043	1731	2343	25.8001	26.256	22.3481	22.1039	20.493	20.8728	24.8014	21.1566	0.229314	7.76e-06	0.000111322	-
ENSSSCG00000009042	OTUD4	OTU deubiquitinase 4 [Source:HGNC Symbol;Acc:HGNC:24949]	3610	3164	3555	3060	2476	3335	41.4896	39.0231	37.5098	36.8111	32.5923	33.0339	39.3408	34.1457	0.204321	7.79609e-06	0.000111746	-
ENSSSCG00000004782	-	-	954	896	1069	1223	1100	1484	35.4626	35.7424	36.4815	47.5854	46.8325	47.5432	35.8955	47.3204	-0.398657	7.83545e-06	0.000112216	-
ENSSSCG00000012437	ATP7A	ATPase, Cu++ transporting, alpha polypeptide [Source:HGNC Symbol;Acc:HGNC:869]	1869	1535	1816	1424	1321	1740	14.6163	12.8822	13.0382	11.6564	11.8321	11.7276	13.5122	11.7387	0.202992	7.93452e-06	0.00011354	-
ENSSSCG00000004121	FBXO30	F-box protein 30 [Source:HGNC Symbol;Acc:HGNC:15600]	1945	1966	1899	1646	1355	1867	18.5324	20.1024	16.6115	16.416	14.7871	15.3316	18.4154	15.5116	0.247572	7.97286e-06	0.000113993	-
ENSSSCG00000026658	GSG2	germ cell associated 2 (haspin) [Source:HGNC Symbol;Acc:HGNC:19682]	545	465	587	668	635	833	12.238	11.2052	12.101	15.7005	16.3312	16.1209	11.8481	16.0509	-0.438	8.1413e-06	0.000116303	-
ENSSSCG00000015802	FAM149A	family with sequence similarity 149, member A [Source:HGNC Symbol;Acc:HGNC:24527]	2771	2634	2972	3396	3111	4252	20.6112	21.025	20.295	26.4399	26.5032	27.2579	20.6437	26.7337	-0.372954	8.21752e-06	0.000117294	-
ENSSSCG00000014989	DCUN1D5	DCN1, defective in cullin neddylation 1, domain containing 5 [Source:HGNC Symbol;Acc:HGNC:28409]	1737	1643	1766	1472	1246	1743	21.6654	21.9917	20.2223	19.2177	17.7999	18.7369	21.2932	18.5848	0.196265	8.25849e-06	0.00011778	-
ENSSSCG00000012659	ZNF280C	zinc finger protein 280C [Source:HGNC Symbol;Acc:HGNC:25955]	1474	1222	1285	1114	896	1246	13.4846	11.9968	10.7924	10.6672	9.38818	9.82406	12.0913	9.95982	0.279774	8.37567e-06	0.000119352	-
ENSSSCG00000029950	CD70	CD70 antigen [Source:UniProtKB/Swiss-Prot;Acc:Q3ZDR4]	796	764	887	997	937	1407	61.5054	63.35	62.9211	80.6343	82.9224	93.6971	62.5922	85.7513	-0.454176	8.39057e-06	0.000119464	-
ENSSSCG00000003340	CPTP	ceramide-1-phosphate transfer protein [Source:HGNC Symbol;Acc:HGNC:28116]	237	190	214	317	251	425	16.765	14.4232	13.8976	23.4714	20.3358	25.9105	15.0286	23.2392	-0.628849	8.4039e-06	0.000119554	-
ENSSSCG00000025310	TMEM199	transmembrane protein 199 [Source:HGNC Symbol;Acc:HGNC:18085]	1140	1086	1197	927	789	1200	26.6305	27.2244	25.671	22.6663	21.1098	24.1595	26.5086	22.6452	0.227257	8.46172e-06	0.000120276	-
ENSSSCG00000010201	RASGEF1A	RasGEF domain family, member 1A [Source:HGNC Symbol;Acc:HGNC:24246]	11	22	12	38	37	39	0.144038	0.30915	0.144255	0.520823	0.554904	0.44013	0.199148	0.505286	-1.34326	8.47707e-06	0.000120394	DOWN
ENSSSCG00000010536	CNNM1	cyclin and CBS domain divalent metal cation transport mediator 1 [Source:HGNC Symbol;Acc:HGNC:102]	603	508	653	822	637	997	5.20464	4.70534	5.17439	7.42626	6.29717	7.41653	5.02812	7.04665	-0.486917	8.49862e-06	0.0001206	-
ENSSSCG00000022069	PIGH	phosphatidylinositol glycan anchor biosynthesis, class H [Source:HGNC Symbol;Acc:HGNC:8964]	744	738	857	633	575	779	9.81902	10.4521	10.3836	8.74427	8.69151	8.86063	10.2183	8.76547	0.221246	8.6478e-06	0.000122615	-
ENSSSCG00000002854	POP4	POP4 homolog, ribonuclease P/MRP subunit [Source:HGNC Symbol;Acc:HGNC:30081]	788	755	965	697	592	813	24.5479	25.24	27.5987	22.7272	21.1224	21.8279	25.7955	21.8925	0.236686	8.6565e-06	0.000122636	-
ENSSSCG00000023732	KLHDC7A	kelch domain containing 7A [Source:HGNC Symbol;Acc:HGNC:26791]	397	346	470	503	507	682	7.50528	7.01949	8.15731	9.95335	10.9778	11.112	7.56069	10.6811	-0.498465	8.75592e-06	0.000123942	-
ENSSSCG00000018352	SNORD101	Small nucleolar RNA SNORD101 [Source:RFAM;Acc:RF00186]	15	19	23	42	33	54	9.28781	12.6251	13.0749	27.2211	23.4032	28.8174	11.6626	26.4806	-1.18304	8.9214e-06	0.000126086	DOWN
ENSSSCG00000028158	-	-	230	159	223	149	115	171	15.0891	11.1941	13.4312	10.2317	8.64104	9.66865	13.2381	9.51381	0.476604	8.92218e-06	0.000126086	-
ENSSSCG00000001421	ZBTB12	zinc finger and BTB domain containing 12 [Source:HGNC Symbol;Acc:HGNC:19066]	86	52	52	104	107	151	1.16808	0.757937	0.648406	1.47853	1.66453	1.76759	0.85814	1.63688	-0.931665	9.0363e-06	0.000127593	-
ENSSSCG00000011906	IGSF11	immunoglobulin superfamily, member 11 [Source:HGNC Symbol;Acc:HGNC:16669]	133	143	153	226	180	245	4.73745	5.46617	5.00333	8.42614	7.34343	7.52128	5.06898	7.76361	-0.615032	9.04894e-06	0.000127666	-
ENSSSCG00000024748	THUMPD1	THUMP domain containing 1 [Source:HGNC Symbol;Acc:HGNC:23807]	4673	4509	4633	3908	3524	4560	53.6657	55.5693	48.8468	46.9765	46.3521	45.1333	52.6939	46.154	0.191182	9.08582e-06	0.00012808	-
ENSSSCG00000004577	ICE2	interactor of little elongation complex ELL subunit 2 [Source:HGNC Symbol;Acc:HGNC:29885]	1202	1105	1197	1003	878	1108	10.1899	10.0527	9.31608	8.90003	8.52496	8.09539	9.85288	8.50679	0.211931	9.1806e-06	0.000129309	-
ENSSSCG00000024464	DNAJB1	DnaJ (Hsp40) homolog, subfamily B, member 1 [Source:HGNC Symbol;Acc:HGNC:5270]	89	89	107	61	60	70	3.97918	4.2702	4.39198	2.85468	3.07245	2.69733	4.21379	2.87482	0.551646	9.21835e-06	0.000129734	-
ENSSSCG00000022155	RBPJ	recombination signal binding protein for immunoglobulin kappa J region [Source:HGNC Symbol;Acc:HGNC:5724]	4014	3963	4066	3390	3082	3996	29.4833	31.2375	27.4182	26.0629	25.9277	25.2962	29.3796	25.7623	0.189557	9.25666e-06	0.000130166	-
ENSSSCG00000011857	LMLN	leishmanolysin-like (metallopeptidase M8 family) [Source:HGNC Symbol;Acc:HGNC:15991]	270	226	307	211	180	219	5.80889	5.21784	6.06374	4.75156	4.43542	4.06075	5.69683	4.41591	0.367448	9.26821e-06	0.000130221	-
ENSSSCG00000002743	-	-	1404	1357	1693	1204	1158	1473	36.3062	37.6572	40.1924	32.5886	34.2969	32.8284	38.052	33.238	0.195138	9.58889e-06	0.000134615	-
ENSSSCG00000022287	-	-	273	249	346	398	345	492	11.2592	11.0204	13.1007	17.1812	16.2966	17.4881	11.7934	16.9886	-0.526584	9.68064e-06	0.000135792	-
ENSSSCG00000010911	ZNF281	zinc finger protein 281 [Source:HGNC Symbol;Acc:HGNC:13075]	1754	1615	1864	1489	1245	1826	30.3421	29.9808	29.603	26.961	24.6671	27.2238	29.9753	26.284	0.18959	9.70443e-06	0.000136014	-
ENSSSCG00000001206	ZSCAN26	zinc finger and SCAN domain containing 26 [Source:HGNC Symbol;Acc:HGNC:12978]	230	204	242	170	163	168	7.23479	6.88625	6.98855	5.59724	5.87244	4.55448	7.03653	5.34139	0.39765	9.75039e-06	0.000136545	-
ENSSSCG00000028035	ZC3H11A	zinc finger CCCH-type containing 11A [Source:HGNC Symbol;Acc:HGNC:29093]	6312	5620	5990	5216	4454	5692	61.7028	58.956	53.7574	53.3704	49.8678	47.9551	58.1387	50.3978	0.206139	9.7648e-06	0.000136635	-
ENSSSCG00000029348	THAP6	THAP domain containing 6 [Source:HGNC Symbol;Acc:HGNC:23189]	635	578	662	508	419	641	7.70347	7.5248	7.37299	6.45062	5.82183	6.70198	7.53375	6.32481	0.252347	9.79945e-06	0.000137008	-
ENSSSCG00000013297	CD44	CD44 molecule (Indian blood group) [Source:HGNC Symbol;Acc:HGNC:1681]	3124	3087	3563	2703	2582	3329	19.5366	20.7171	20.4563	17.6933	18.4938	17.9425	20.2366	18.0432	0.165514	1.01168e-05	0.000141329	-
ENSSSCG00000009437	-	-	122	126	141	178	169	269	2.69927	2.99166	2.86405	4.12224	4.28258	5.12946	2.85166	4.51143	-0.661782	1.02862e-05	0.000143577	-
ENSSSCG00000008645	ID2	DNA-binding protein inhibitor ID-2 [Source:UniProtKB/Swiss-Prot;Acc:Q2VIU1]	3779	3866	4381	3348	3153	4039	120.04	131.785	127.761	111.317	114.712	110.575	126.529	112.201	0.173378	1.03749e-05	0.000144698	-
ENSSSCG00000005346	ZCCHC7	zinc finger, CCHC domain containing 7 [Source:HGNC Symbol;Acc:HGNC:26209]	1014	981	1037	889	714	917	10.8923	11.3084	10.2266	9.99555	8.78437	8.48949	10.8091	9.0898	0.249926	1.04771e-05	0.000146004	-
ENSSSCG00000009097	ANXA5	annexin A5 [Source:HGNC Symbol;Acc:HGNC:543]	9451	8947	9952	7749	7768	9407	180.559	183.431	174.552	154.957	169.974	154.89	179.514	159.941	0.166559	1.06017e-05	0.000147619	-
ENSSSCG00000027543	-	-	314	254	252	204	178	207	46.3835	40.2645	34.1749	31.542	30.1153	26.3533	40.2743	29.3369	0.457144	1.06948e-05	0.000148794	-
ENSSSCG00000013900	-	-	1538	1417	1897	2025	1832	2509	11.2329	11.106	12.7197	15.4805	15.3247	15.7931	11.6862	15.5328	-0.410512	1.08586e-05	0.000150844	-
ENSSSCG00000029822	-	-	63	40	35	25	17	16	2.24584	1.53021	1.14545	0.932827	0.694093	0.491581	1.6405	0.706167	1.21605	1.08598e-05	0.000150844	UP
ENSSSCG00000000509	-	-	1836	1571	1663	1501	1055	1468	25.8296	23.7178	21.4788	22.103	16.9993	17.7993	23.6754	18.9672	0.319884	1.09052e-05	0.000151351	-
ENSSSCG00000013886	B3GNT3	UDP-GlcNAc:betaGal beta-1,3-N-acetylglucosaminyltransferase 3 [Source:HGNC Symbol;Acc:HGNC:13528]	141	144	189	228	211	265	2.32269	2.54559	2.85828	3.93127	3.98095	3.76226	2.57552	3.89149	-0.59546	1.09192e-05	0.000151421	-
ENSSSCG00000014249	2019-03-03	membrane-associated ring finger (C3HC4) 3, E3 ubiquitin protein ligase [Source:HGNC Symbol;Acc:HGNC:28728]	271	222	287	194	151	248	6.65021	5.84618	6.46578	4.98302	4.24401	5.24505	6.32072	4.82403	0.389852	1.10394e-05	0.000152964	-
ENSSSCG00000000369	PYM1	PYM homolog 1, exon junction complex associated factor [Source:HGNC Symbol;Acc:HGNC:30258]	516	495	592	405	344	557	18.4965	19.0414	19.4821	15.1957	14.1232	17.2079	19.0067	15.5089	0.293408	1.11305e-05	0.000154101	-
ENSSSCG00000004441	DSE	dermatan sulfate epimerase [Source:HGNC Symbol;Acc:HGNC:21144]	7321	6564	7792	6007	5726	7586	89.2937	85.9157	87.2514	76.689	79.9897	79.7435	87.4869	78.8074	0.150736	1.14341e-05	0.000158177	-
ENSSSCG00000003736	ASXL3	additional sex combs like transcriptional regulator 3 [Source:HGNC Symbol;Acc:HGNC:29357]	648	533	607	499	403	560	4.97888	4.39479	4.28172	4.01313	3.54646	3.70831	4.5518	3.75597	0.277253	1.14773e-05	0.000158517	-
ENSSSCG00000030424	-	-	737	688	830	632	569	724	14.0624	14.0875	14.5392	12.6221	12.4347	11.9059	14.2297	12.3209	0.207795	1.14689e-05	0.000158517	-
ENSSSCG00000030099	-	-	175	166	215	127	131	156	2.53779	2.58334	2.8624	1.92774	2.17583	1.94973	2.66118	2.01777	0.399307	1.16518e-05	0.000160796	-
ENSSSCG00000016665	BMPER	BMP binding endothelial regulator [Source:HGNC Symbol;Acc:HGNC:24154]	821	793	919	703	644	827	9.18126	9.5167	9.43514	8.22886	8.24855	7.97071	9.3777	8.14938	0.202544	1.18615e-05	0.000163559	-
ENSSSCG00000029518	RIOK3	RIO kinase 3 [Source:HGNC Symbol;Acc:HGNC:11451]	2751	2539	2745	2211	2084	2757	61.59	61.0008	56.4202	51.8124	53.4379	53.1971	59.6703	52.8158	0.176044	1.21956e-05	0.000168029	-
ENSSSCG00000027340	-	-	846	831	768	646	560	776	12.1902	12.8498	10.1596	9.74315	9.2419	9.63684	11.7332	9.54063	0.29844	1.2306e-05	0.000169413	-
ENSSSCG00000029624	TADA2B	transcriptional adaptor 2B [Source:HGNC Symbol;Acc:HGNC:30781]	1041	939	1171	1338	1147	1640	37.2566	36.0638	38.4753	50.1226	47.0163	50.5858	37.2653	49.2415	-0.402045	1.24617e-05	0.000171419	-
ENSSSCG00000007507	PCK1	phosphoenolpyruvate carboxykinase 1 (soluble) [Source:HGNC Symbol;Acc:HGNC:8724]	67	75	92	137	117	133	0.393211	0.472354	0.495692	0.841586	0.786451	0.672723	0.453753	0.76692	-0.757171	1.26124e-05	0.000173352	-
ENSSSCG00000006051	-	-	12	19	21	6	4	6	0.484301	0.822889	0.778105	0.253468	0.184906	0.208694	0.695098	0.215689	1.68826	1.26349e-05	0.000173521	UP
ENSSSCG00000008813	CORIN	corin, serine peptidase [Source:HGNC Symbol;Acc:HGNC:19012]	87	69	51	32	24	50	0.971001	0.826424	0.522573	0.373827	0.306793	0.480953	0.773333	0.387191	0.998044	1.27015e-05	0.000174226	-
ENSSSCG00000010628	SHOC2	SHOC2 leucine-rich repeat scaffold protein [Source:HGNC Symbol;Acc:HGNC:15454]	4443	3978	4081	3430	3200	4095	38.7033	37.1869	32.6371	31.2746	31.9267	30.7438	36.1758	31.315	0.208169	1.27066e-05	0.000174226	-
ENSSSCG00000027119	COA7	cytochrome c oxidase assembly factor 7 (putative) [Source:HGNC Symbol;Acc:HGNC:25716]	485	397	489	336	338	443	14.3193	12.5784	13.2545	10.3835	11.4296	11.2724	13.3841	11.0285	0.279279	1.27188e-05	0.000174252	-
ENSSSCG00000010313	VCL	vinculin [Source:HGNC Symbol;Acc:HGNC:12665]	9660	8478	9721	7953	7217	9716	81.1918	76.4684	75.01	69.9667	69.4743	70.3808	77.5567	69.9406	0.149122	1.29625e-05	0.000177449	-
ENSSSCG00000005215	JAK2	tyrosine-protein kinase JAK2 [Source:RefSeq peptide;Acc:NP_999278]	962	913	897	790	637	846	9.73888	9.91879	8.3368	8.37118	7.38595	7.38136	9.33149	7.71283	0.274848	1.31624e-05	0.000180041	-
ENSSSCG00000016564	UBE2H	ubiquitin-conjugating enzyme E2H [Source:HGNC Symbol;Acc:HGNC:12484]	828	738	845	681	598	777	37.5021	35.8703	35.1362	32.2847	31.0212	30.3304	36.1695	31.2121	0.212669	1.31986e-05	0.000180391	-
ENSSSCG00000004004	ZNF584	zinc finger protein 584 [Source:HGNC Symbol;Acc:HGNC:27318]	33	24	31	47	56	73	1.2277	0.958168	1.05881	1.83023	2.38618	2.34063	1.08156	2.18568	-1.01497	1.33417e-05	0.000182201	DOWN
ENSSSCG00000000953	-	-	491	447	419	355	302	403	11.5414	11.2756	9.04199	8.73435	8.13047	8.1642	10.6196	8.343	0.348097	1.34082e-05	0.000182838	-
ENSSSCG00000008738	CC2D2A	coiled-coil and C2 domain containing 2A [Source:HGNC Symbol;Acc:HGNC:29253]	343	338	396	530	423	547	3.04721	3.2224	3.22981	4.92844	4.30409	4.18821	3.16647	4.47358	-0.498553	1.34098e-05	0.000182838	-
ENSSSCG00000029685	-	-	53	43	43	97	72	87	4.24018	3.6917	3.15828	8.1228	6.59741	5.9987	3.69672	6.9063	-0.901668	1.36201e-05	0.000185558	-
ENSSSCG00000007481	ZFP64	ZFP64 zinc finger protein [Source:HGNC Symbol;Acc:HGNC:15940]	841	731	912	1131	891	1320	5.40673	5.04324	5.38278	7.61073	6.56068	7.31383	5.27758	7.16175	-0.440434	1.38434e-05	0.000188449	-
ENSSSCG00000012619	2019-09-06	septin 6 [Source:HGNC Symbol;Acc:HGNC:15848]	903	744	1070	1158	1107	1387	3.8726	3.42406	4.21281	5.19815	5.43745	5.12653	3.83649	5.25404	-0.453641	1.39543e-05	0.000189808	-
ENSSSCG00000023491	-	-	405	321	330	277	211	300	19.7697	16.8152	14.7888	14.153	11.7967	12.6211	17.1246	12.8569	0.41352	1.40197e-05	0.000190544	-
ENSSSCG00000022656	SRFBP1	-	660	717	740	579	531	601	13.3901	15.6104	13.783	12.2954	12.3386	10.5086	14.2612	11.7142	0.28383	1.40403e-05	0.000190673	-
ENSSSCG00000008221	KDM3A	lysine (K)-specific demethylase 3A [Source:HGNC Symbol;Acc:HGNC:20815]	2883	2618	2939	2451	2151	2853	17.6271	17.1774	16.4971	15.6857	15.0629	15.0338	17.1005	15.2608	0.164211	1.40701e-05	0.000190774	-
ENSSSCG00000022247	PROSER2	proline and serine rich 2 [Source:HGNC Symbol;Acc:HGNC:23728]	87	113	107	50	67	74	1.0241	1.42743	1.15633	0.616055	0.903295	0.750742	1.20262	0.756697	0.668394	1.40663e-05	0.000190774	-
ENSSSCG00000020663	-	-	1452	1281	1581	1303	896	1301	13.9171	13.176	13.9119	13.0723	9.83609	10.7471	13.6683	11.2185	0.28496	1.4119e-05	0.000191285	-
ENSSSCG00000005664	LRRC8A	leucine rich repeat containing 8 family, member A [Source:HGNC Symbol;Acc:HGNC:19027]	2319	2083	2579	1959	1756	2445	17.2491	16.6268	17.6113	15.252	14.9597	15.6739	17.1624	15.2952	0.166173	1.41695e-05	0.000191817	-
ENSSSCG00000004237	SERINC1	serine incorporator 1 [Source:HGNC Symbol;Acc:HGNC:13464]	3787	3587	3714	3142	2888	3597	66.0159	67.1024	59.4385	57.3304	57.6611	54.0413	64.1856	56.3442	0.187982	1.45066e-05	0.000196225	-
ENSSSCG00000028295	ZNF354A	zinc finger protein 354A [Source:HGNC Symbol;Acc:HGNC:11628]	567	568	532	452	393	478	12.1582	13.0704	10.473	10.1449	9.65185	8.83375	11.9005	9.54351	0.318431	1.47056e-05	0.000198758	-
ENSSSCG00000017890	KIAA0753	KIAA0753 [Source:HGNC Symbol;Acc:HGNC:29110]	1864	1662	1913	1577	1398	1796	19.7229	18.8716	18.5829	17.4655	16.942	16.3781	19.0591	16.9285	0.171026	1.47943e-05	0.000199799	-
ENSSSCG00000016678	NOD1	nucleotide-binding oligomerization domain containing 1 [Source:HGNC Symbol;Acc:HGNC:16390]	1196	1114	1489	1580	1430	2001	10.1638	10.1593	11.617	14.0543	13.9186	14.6556	10.6467	14.2095	-0.416447	1.49615e-05	0.000201898	-
ENSSSCG00000023711	ATXN7L3B	ataxin 7-like 3B [Source:HGNC Symbol;Acc:HGNC:37931]	656	615	754	563	494	674	41.2411	41.4912	43.5183	37.0477	35.5702	36.519	42.0835	36.379	0.210151	1.49784e-05	0.000201965	-
ENSSSCG00000013037	VEGFB	vascular endothelial growth factor B [Source:HGNC Symbol;Acc:HGNC:12681]	187	187	228	274	257	331	7.69128	8.25378	8.60927	11.796	12.1066	11.7332	8.18478	11.8786	-0.537352	1.50113e-05	0.000202249	-
ENSSSCG00000030184	DYNC1LI2	dynein, cytoplasmic 1, light intermediate chain 2 [Source:HGNC Symbol;Acc:HGNC:2966]	5133	4868	5382	4494	3966	5205	57.1058	58.1183	54.97	52.332	50.5352	49.907	56.7314	50.9247	0.15578	1.51338e-05	0.000203739	-
ENSSSCG00000015883	2019-03-07	membrane-associated ring finger (C3HC4) 7, E3 ubiquitin protein ligase [Source:HGNC Symbol;Acc:HGNC:17393]	7314	6677	6495	5664	5076	6554	32.7592	32.0932	26.7073	26.5538	26.0395	25.2998	30.5199	25.9644	0.233219	1.5518e-05	0.000208747	-
ENSSSCG00000028618	U2	U2 spliceosomal RNA [Source:RFAM;Acc:RF00004]	237	303	348	224	183	225	56.0881	76.9518	75.6092	55.4876	49.6027	45.892	69.5497	50.3274	0.466699	1.55583e-05	0.000209124	-
ENSSSCG00000000206	FAIM2	Fas apoptotic inhibitory molecule 2 [Source:HGNC Symbol;Acc:HGNC:17067]	351	361	495	515	506	733	3.28282	3.62326	4.25028	5.04164	5.42028	5.90847	3.71878	5.4568	-0.553223	1.55967e-05	0.000209474	-
ENSSSCG00000001379	TUBB	Tubulin beta chain [Source:UniProtKB/Swiss-Prot;Acc:Q767L7]	32391	30450	38685	39733	38335	52596	568.153	573.169	622.955	729.488	770.139	795.108	588.093	764.912	-0.37925	1.56371e-05	0.000209852	-
ENSSSCG00000009629	BIN3	bridging integrator 3 [Source:HGNC Symbol;Acc:HGNC:1054]	403	437	518	377	296	406	10.7725	12.5357	12.712	10.5482	9.06225	9.35341	12.0067	9.65462	0.314552	1.5733e-05	0.000210973	-
ENSSSCG00000006488	GLMP	glycosylated lysosomal membrane protein [Source:HGNC Symbol;Acc:HGNC:29436]	1620	1473	1971	2053	2013	2548	60.1206	58.6631	67.1534	79.7485	85.5627	81.4967	61.979	82.2693	-0.408574	1.58417e-05	0.000212264	-
ENSSSCG00000030225	TRA2B	transformer-2 protein homolog beta [Source:RefSeq peptide;Acc:NP_001070689]	8718	8321	8612	7189	6577	8796	213.588	218.77	193.703	184.354	184.552	185.728	208.687	184.878	0.174767	1.59106e-05	0.00021302	-
ENSSSCG00000001901	CYP1A2	cytochrome P450, family 1, subfamily A, polypeptide 2 [Source:HGNC Symbol;Acc:HGNC:2596]	16	11	18	3	4	6	0.28574	0.210823	0.29513	0.0560717	0.0818231	0.0923496	0.263898	0.0767481	1.78178	1.606e-05	0.000214851	UP
ENSSSCG00000026001	-	-	497	431	478	377	347	434	10.4636	9.73766	9.239	8.30787	8.3673	7.8749	9.81341	8.18336	0.262061	1.62581e-05	0.000217331	-
ENSSSCG00000015102	CCDC84	coiled-coil domain containing 84 [Source:HGNC Symbol;Acc:HGNC:30460]	65	63	98	112	106	174	2.48993	2.5898	3.44646	4.49074	4.65064	5.74455	2.84206	4.96198	-0.803976	1.63221e-05	0.000218015	-
ENSSSCG00000003345	TMEM88B	transmembrane protein 88B [Source:HGNC Symbol;Acc:HGNC:37099]	3	1	5	8	16	19	0.0994815	0.0355957	0.152231	0.277705	0.60772	0.543062	0.0957694	0.476162	-2.31382	1.64854e-05	0.000220025	DOWN
ENSSSCG00000023373	ZNHIT3	zinc finger, HIT-type containing 3 [Source:HGNC Symbol;Acc:HGNC:12309]	176	189	173	116	128	138	14.2828	16.4595	12.889	9.85337	11.8971	9.6519	14.5438	10.4675	0.474489	1.65666e-05	0.000220935	-
ENSSSCG00000028725	TMEM102	transmembrane protein 102 [Source:HGNC Symbol;Acc:HGNC:26722]	120	121	163	192	170	258	2.7189	2.94207	3.39058	4.55343	4.41158	5.03808	3.01718	4.6677	-0.629507	1.6642e-05	0.000221768	-
ENSSSCG00000017787	GIT1	G protein-coupled receptor kinase interacting ArfGAP 1 [Source:HGNC Symbol;Acc:HGNC:4272]	1318	1224	1515	1647	1487	2212	25.7125	25.6251	27.1341	33.6317	33.2256	37.1918	26.1572	34.683	-0.40702	1.67571e-05	0.000223127	-
ENSSSCG00000016968	BDP1	B double prime 1, subunit of RNA polymerase III transcription initiation factor IIIB [Source:HGNC Symbol;Acc:HGNC:13652]	4483	3748	4210	3698	2895	3916	26.7476	23.9977	23.0606	23.0945	19.7832	20.1368	24.602	21.0048	0.228052	1.71564e-05	0.000228265	-
ENSSSCG00000010544	DNMBP	dynamin binding protein [Source:HGNC Symbol;Acc:HGNC:30373]	1352	1224	1485	1173	1015	1370	9.55634	9.28432	9.6364	8.67837	8.21701	8.3458	9.49235	8.41373	0.174021	1.72761e-05	0.00022968	-
ENSSSCG00000015730	NIFK	-	3974	3883	4365	3334	3284	4185	113.19	118.686	114.14	99.3962	107.131	102.732	115.338	103.086	0.16202	1.7434e-05	0.000231598	-
ENSSSCG00000006115	RUNX1T1	runt-related transcription factor 1; translocated to, 1 (cyclin D-related) [Source:HGNC Symbol;Acc:HGNC:1535]	322	295	359	443	388	499	6.58001	6.46915	6.73502	9.47544	9.08102	8.78827	6.59473	9.11491	-0.466916	1.75444e-05	0.000232884	-
ENSSSCG00000014089	F2RL2	coagulation factor II (thrombin) receptor-like 2 [Source:HGNC Symbol;Acc:HGNC:3539]	170	155	167	119	113	135	2.42484	2.37257	2.18687	1.77666	1.84606	1.65959	2.32809	1.76077	0.402943	1.75847e-05	0.000233237	-
ENSSSCG00000005089	SIX4	-	293	246	319	231	199	230	4.00972	3.61273	4.00784	3.3089	3.11913	2.71274	3.87676	3.04692	0.347499	1.76628e-05	0.000234052	-
ENSSSCG00000028033	-	-	550	513	537	439	370	520	11.3365	11.3472	10.1616	9.47124	8.73476	9.23746	10.9485	9.14782	0.259228	1.76736e-05	0.000234052	-
ENSSSCG00000013907	UBA52	ubiquitin A-52 residue ribosomal protein fusion product 1 [Source:HGNC Symbol;Acc:HGNC:12458]	3245	3472	4323	4513	4359	5926	275.714	316.576	337.212	401.361	424.193	433.948	309.834	419.834	-0.438324	1.79259e-05	0.000237209	-
ENSSSCG00000005602	GAPVD1	GTPase activating protein and VPS9 domains 1 [Source:HGNC Symbol;Acc:HGNC:23375]	3864	3394	3969	3263	2947	3720	37.1379	35.0063	35.0215	32.8264	32.4409	30.8145	35.7219	32.0273	0.157508	1.79557e-05	0.000237419	-
ENSSSCG00000022616	DCP1A	decapping mRNA 1A [Source:HGNC Symbol;Acc:HGNC:18714]	1867	1706	1890	1628	1330	1779	14.7306	14.4447	13.6903	13.4449	12.0188	12.0972	14.2885	12.5203	0.190591	1.82722e-05	0.000241417	-
ENSSSCG00000024536	RUNDC1	RUN domain containing 1 [Source:HGNC Symbol;Acc:HGNC:25418]	968	837	1160	777	766	923	15.8247	14.6838	17.4097	13.2956	14.3424	13.0045	15.9728	13.5475	0.237587	1.83359e-05	0.000242071	-
ENSSSCG00000006647	CTSK	cathepsin K [Source:HGNC Symbol;Acc:HGNC:2536]	222	186	230	176	126	175	6.37131	5.72853	6.06005	5.28706	4.1417	4.32858	6.0533	4.58578	0.400554	1.83567e-05	0.000242158	-
ENSSSCG00000026793	B4GALT2	UDP-Gal:betaGlcNAc beta 1,4- galactosyltransferase, polypeptide 2 [Source:HGNC Symbol;Acc:HGNC:925]	221	244	283	340	320	404	10.7647	12.7542	12.6552	17.3345	17.8521	16.9598	12.058	17.3821	-0.527616	1.86588e-05	0.000245953	-
ENSSSCG00000011430	DUSP7	dual specificity phosphatase 7 [Source:HGNC Symbol;Acc:HGNC:3073]	1603	1587	2013	1383	1310	1784	57.7819	61.3888	66.6155	52.1802	54.0831	55.4224	61.9287	53.8952	0.200451	1.8813e-05	0.000247794	-
ENSSSCG00000025410	PRSS16	protease, serine, 16 (thymus) [Source:HGNC Symbol;Acc:HGNC:9480]	213	216	261	302	293	382	4.78766	5.21015	5.38589	7.10519	7.543	7.40012	5.1279	7.34943	-0.519264	1.89237e-05	0.00024906	-
ENSSSCG00000028446	PCBP4	poly(rC) binding protein 4 [Source:HGNC Symbol;Acc:HGNC:8652]	255	260	323	386	333	454	3.17534	3.47438	3.69254	5.03109	4.74926	4.87233	3.44742	4.88423	-0.502614	1.8943e-05	0.000249121	-
ENSSSCG00000001488	GCLC	glutamate-cysteine ligase, catalytic subunit [Source:HGNC Symbol;Acc:HGNC:4311]	2349	2203	2404	2024	1752	2357	27.1211	27.2956	25.4819	24.4602	23.1681	23.4539	26.6328	23.6941	0.168681	1.91136e-05	0.000251171	-
ENSSSCG00000000487	SLC35E3	solute carrier family 35, member E3 [Source:HGNC Symbol;Acc:HGNC:20864]	228	230	297	332	320	417	10.1939	11.0354	12.1908	15.537	16.3865	16.0684	11.14	15.9973	-0.522078	1.936e-05	0.000254213	-
ENSSSCG00000010024	RNF185	ring finger protein 185 [Source:HGNC Symbol;Acc:HGNC:26783]	340	335	397	268	199	361	19.1152	20.2115	20.491	15.771	12.814	17.492	19.9392	15.359	0.376523	1.95608e-05	0.000256652	-
ENSSSCG00000003593	NKAIN1	Na+/K+ transporting ATPase interacting 1 [Source:HGNC Symbol;Acc:HGNC:25743]	636	571	790	830	792	1072	11.1298	10.7231	12.692	15.2032	15.8741	16.1681	11.515	15.7484	-0.451696	1.9729e-05	0.00025866	-
ENSSSCG00000030181	U1	U1 spliceosomal RNA [Source:RFAM;Acc:RF00003]	21	20	24	9	7	9	5.78805	5.91557	6.0728	2.59635	2.20976	2.13784	5.92547	2.31465	1.35614	1.98348e-05	0.000259847	UP
ENSSSCG00000007617	ZNF655	zinc finger protein 655 [Source:HGNC Symbol;Acc:HGNC:30899]	470	401	484	350	335	442	11.8422	10.8425	11.1957	9.23052	9.66743	9.59815	11.2935	9.4987	0.249688	1.99801e-05	0.00026155	-
ENSSSCG00000030528	LTN1	listerin E3 ubiquitin protein ligase 1 [Source:HGNC Symbol;Acc:HGNC:13082]	4925	4492	4557	4013	3478	4512	28.5555	27.9497	24.2569	24.3544	23.0965	22.5468	26.9207	23.3326	0.206372	2.05545e-05	0.000268863	-
ENSSSCG00000008366	-	-	199	207	211	151	126	193	6.18648	6.90581	6.02209	4.91354	4.48636	5.17106	6.37146	4.85699	0.391562	2.06302e-05	0.000269647	-
ENSSSCG00000009663	TRIM35	tripartite motif containing 35 [Source:HGNC Symbol;Acc:HGNC:16285]	1335	1255	1576	1156	1007	1458	14.2355	14.3612	15.4284	12.9025	12.2986	13.3993	14.675	12.8668	0.189711	2.08069e-05	0.000271748	-
ENSSSCG00000023409	TIA1	TIA1 cytotoxic granule-associated RNA binding protein [Source:HGNC Symbol;Acc:HGNC:11802]	2742	2485	2349	2106	1732	2428	34.6889	33.7367	27.2822	27.8873	25.0959	26.473	31.9026	26.4854	0.268475	2.08996e-05	0.00027275	-
ENSSSCG00000021134	PELI2	pellino E3 ubiquitin protein ligase family member 2 [Source:HGNC Symbol;Acc:HGNC:8828]	401	343	359	283	209	356	2.96466	2.72131	2.43668	2.18999	1.76974	2.26836	2.70755	2.07603	0.38316	2.0954e-05	0.000273252	-
ENSSSCG00000006898	MTF2	metal response element binding transcription factor 2 [Source:HGNC Symbol;Acc:HGNC:29535]	2337	2136	2257	1960	1681	2201	23.6376	23.1846	20.958	20.7504	19.4736	19.1866	22.5934	19.8035	0.190147	2.12414e-05	0.000276787	-
ENSSSCG00000009079	INTU	inturned planar cell polarity protein [Source:HGNC Symbol;Acc:HGNC:29239]	370	295	321	276	193	251	4.7019	4.02298	3.74499	3.67119	2.80906	2.74901	4.15662	3.07642	0.434159	2.13932e-05	0.000278552	-
ENSSSCG00000001564	-	-	6357	6406	6902	5198	5224	6809	199.964	216.242	199.318	171.144	188.206	184.593	205.175	181.314	0.17836	2.14699e-05	0.000279338	-
ENSSSCG00000004150	HEBP2	heme binding protein 2 [Source:HGNC Symbol;Acc:HGNC:15716]	1516	1475	1740	1926	1789	2326	55.8484	58.3119	58.8482	74.2664	75.4838	73.8504	57.6695	74.5336	-0.370082	2.15322e-05	0.000279936	-
ENSSSCG00000015926	ABCB11	ATP-binding cassette, sub-family B (MDR/TAP), member 11 [Source:HGNC Symbol;Acc:HGNC:42]	24	23	26	5	10	16	0.250539	0.257658	0.249184	0.0546294	0.119563	0.143955	0.25246	0.106049	1.25132	2.15507e-05	0.000279963	UP
ENSSSCG00000013445	CSNK1G2	casein kinase 1, gamma 2 [Source:HGNC Symbol;Acc:HGNC:2455]	1537	1434	1841	1923	1846	2448	33.0205	33.0608	36.3109	43.2429	45.4228	45.3266	34.1307	44.6641	-0.388045	2.17071e-05	0.000281565	-
ENSSSCG00000021972	UBL4A	ubiquitin-like 4A [Source:HGNC Symbol;Acc:HGNC:12505]	1297	1177	1614	1669	1589	2117	76.1386	74.1473	86.9845	102.553	106.837	107.107	79.0901	105.499	-0.415658	2.1699e-05	0.000281565	-
ENSSSCG00000026503	2019-03-09	membrane-associated ring finger (C3HC4) 9 [Source:HGNC Symbol;Acc:HGNC:25139]	320	292	363	435	377	514	6.25902	6.12904	6.51832	8.90574	8.44558	8.66465	6.30212	8.67199	-0.460525	2.19159e-05	0.000284057	-
ENSSSCG00000015435	NAMPT	nicotinamide phosphoribosyltransferase [Source:HGNC Symbol;Acc:HGNC:30092]	3414	3275	3358	2746	2710	3127	56.2592	57.9155	50.8023	47.3648	51.1484	44.4109	54.9924	47.6414	0.207016	2.22166e-05	0.000287736	-
ENSSSCG00000017868	-	-	131	133	143	204	164	241	3.17333	3.45739	3.18019	5.17249	4.5501	5.03146	3.27031	4.91801	-0.58865	2.22679e-05	0.000288181	-
ENSSSCG00000025893	ZBTB17	zinc finger and BTB domain containing 17 [Source:HGNC Symbol;Acc:HGNC:12936]	415	345	432	323	248	389	2.81536	2.51164	2.69056	2.29358	1.92695	2.2744	2.67252	2.16498	0.303851	2.25431e-05	0.000291522	-
ENSSSCG00000013655	ICAM1	-	292	297	333	248	193	293	2.86559	3.12782	3.00019	2.54747	2.16931	2.47817	2.99787	2.39831	0.321917	2.30145e-05	0.000297392	-
ENSSSCG00000012886	-	-	462	509	602	373	363	528	7.13225	8.43249	8.53206	6.02724	6.41835	7.02507	8.03227	6.49022	0.30754	2.31699e-05	0.000299174	-
ENSSSCG00000028821	SASS6	SAS-6 centriolar assembly protein [Source:HGNC Symbol;Acc:HGNC:25403]	2257	2139	2208	1858	1696	2211	48.6275	49.4555	43.6739	41.9007	41.8513	41.0555	47.2523	41.6025	0.183716	2.34992e-05	0.000303196	-
ENSSSCG00000017273	PSMD12	proteasome 26S subunit, non-ATPase 12 [Source:HGNC Symbol;Acc:HGNC:9557]	8373	7997	7925	6675	6371	7879	98.0504	100.496	85.2002	81.8173	85.4493	79.5191	94.5823	82.2619	0.201345	2.36533e-05	0.000304955	-
ENSSSCG00000008181	TXNDC9	thioredoxin domain containing 9 [Source:HGNC Symbol;Acc:HGNC:24110]	2581	2440	2695	2082	2069	2652	67.5541	68.5341	64.7583	57.0387	62.0235	59.8231	66.9488	59.6284	0.167059	2.37138e-05	0.000305503	-
ENSSSCG00000005838	TRAF2	TNF receptor-associated factor 2 [Source:HGNC Symbol;Acc:HGNC:12032]	586	525	654	403	426	613	9.00654	8.65912	9.22809	6.48323	7.49899	8.11995	8.96458	7.36739	0.283083	2.37701e-05	0.000305997	-
ENSSSCG00000025757	-	-	165	146	218	97	120	152	7.04942	6.69388	8.55067	4.33779	5.87198	5.59689	7.43132	5.26889	0.49612	2.39153e-05	0.000307635	-
ENSSSCG00000009468	KCTD12	potassium channel tetramerization domain containing 12 [Source:HGNC Symbol;Acc:HGNC:14678]	186	156	162	244	213	286	8.57036	7.71376	6.8529	11.768	11.2408	11.3576	7.71234	11.4554	-0.570793	2.39773e-05	0.000308199	-
ENSSSCG00000025993	SGPP2	sphingosine-1-phosphate phosphatase 2 [Source:HGNC Symbol;Acc:HGNC:19953]	1588	1509	1853	2036	1810	2494	16.3546	16.6776	17.5202	21.9479	21.3502	22.137	16.8508	21.8117	-0.372284	2.41481e-05	0.000310161	-
ENSSSCG00000009367	-	-	335	294	331	242	230	305	7.02021	6.61161	6.36806	5.30818	5.52033	5.50856	6.66663	5.44569	0.291842	2.41892e-05	0.000310456	-
ENSSSCG00000015387	TRA2A	transformer 2 alpha homolog (Drosophila) [Source:HGNC Symbol;Acc:HGNC:16645]	2872	2697	2820	2396	2121	2852	66.2683	66.7815	59.737	57.8673	56.0524	56.7156	64.2623	56.8785	0.176089	2.46655e-05	0.00031633	-
ENSSSCG00000008036	SYNGR3	synaptogyrin 3 [Source:HGNC Symbol;Acc:HGNC:11501]	56	71	78	111	99	127	1.12903	1.53615	1.44374	2.34243	2.28606	2.20677	1.36964	2.27842	-0.734236	2.53614e-05	0.00032501	-
ENSSSCG00000014386	-	-	11	10	7	27	21	28	0.204617	0.19962	0.119539	0.525701	0.447409	0.448888	0.174592	0.473999	-1.4409	2.54138e-05	0.000325194	DOWN
ENSSSCG00000016659	KIAA0895	KIAA0895 [Source:HGNC Symbol;Acc:HGNC:22206]	209	199	212	162	145	162	7.13532	7.29079	6.64471	5.78906	5.66979	4.76666	7.02361	5.4085	0.376983	2.5403e-05	0.000325194	-
ENSSSCG00000015668	ORC4	origin recognition complex, subunit 4 [Source:HGNC Symbol;Acc:HGNC:8490]	1147	1086	1146	892	898	1102	28.7397	29.2013	26.3619	23.3943	25.7708	23.7976	28.101	24.3209	0.208425	2.57005e-05	0.000328615	-
ENSSSCG00000009402	LPAR6	lysophosphatidic acid receptor 6 [Source:HGNC Symbol;Acc:HGNC:15520]	400	436	432	339	305	378	17.5201	20.4935	17.3713	15.5418	15.3006	14.2692	18.4616	15.0372	0.295995	2.6084e-05	0.00033327	-
ENSSSCG00000007454	ZMYND8	zinc finger, MYND-type containing 8 [Source:HGNC Symbol;Acc:HGNC:9397]	1820	1694	1940	1648	1358	1697	23.2328	23.2058	22.7355	22.0197	19.8546	18.67	23.058	20.1815	0.19224	2.6357e-05	0.000336506	-
ENSSSCG00000017986	-	nudE nuclear distribution gene E homolog (A. nidulans)-like 1 [Source:RefSeq peptide;Acc:NP_001230791]	54	40	42	26	19	29	0.938085	0.745698	0.669836	0.472776	0.378028	0.434182	0.78454	0.428329	0.873127	2.66008e-05	0.000339364	-
ENSSSCG00000008117	-	-	127	145	170	97	102	117	2.56967	3.14844	3.15787	2.05433	2.36377	2.04028	2.95866	2.15279	0.458732	2.70736e-05	0.000345138	-
ENSSSCG00000009346	-	-	3901	3513	3989	3296	3062	3602	53.7598	51.9534	50.4683	47.5438	48.3303	42.7817	52.0605	46.2186	0.171716	2.73925e-05	0.000348943	-
ENSSSCG00000009704	HMGB2	Sus scrofa high mobility group box 2 (HMGB2), mRNA. [Source:RefSeq mRNA;Acc:NM_214063]	161	109	174	223	191	262	6.19889	4.50368	6.15048	8.98705	8.42275	8.69402	5.61768	8.70127	-0.631251	2.75134e-05	0.000350221	-
ENSSSCG00000016232	MRPL44	-	966	896	976	823	678	942	22.278	22.1749	20.6644	19.8667	17.9086	18.7233	21.7058	18.8329	0.204826	2.75511e-05	0.000350439	-
ENSSSCG00000005608	ANGPTL2	angiopoietin-like 2 [Source:HGNC Symbol;Acc:HGNC:490]	866	799	1046	1141	1023	1378	10.6112	10.5062	11.7666	14.6338	14.3567	14.5522	10.9614	14.5142	-0.405043	2.7594e-05	0.000350723	-
ENSSSCG00000028867	PPIL4	peptidylprolyl isomerase (cyclophilin)-like 4 [Source:HGNC Symbol;Acc:HGNC:15702]	2024	1939	1942	1679	1515	1874	16.4548	16.9166	14.4945	14.2875	14.1067	13.1305	15.9553	13.8416	0.205024	2.78537e-05	0.000353761	-
ENSSSCG00000008175	CHST10	carbohydrate sulfotransferase 10 [Source:HGNC Symbol;Acc:HGNC:19650]	2913	2689	3238	3582	3208	4383	44.023	43.6098	44.9251	56.6618	55.5272	57.0877	44.186	56.4256	-0.352761	2.79032e-05	0.000354098	-
ENSSSCG00000030934	CH242-156O11.3	-	0	1	1	10	6	8	0	0.0445928	0.0381564	0.434871	0.285491	0.286455	0.0275831	0.335606	-3.60491	2.79218e-05	0.000354098	DOWN
ENSSSCG00000012897	GSTP1	glutathione S-transferase pi 1 [Source:HGNC Symbol;Acc:HGNC:4638]	6545	6260	7844	8091	7859	10453	500.585	513.803	550.781	647.732	688.443	689.035	521.723	675.07	-0.371754	2.8091e-05	0.000355979	-
ENSSSCG00000028904	-	-	1374	1358	1695	1855	1628	2258	48.6353	51.5844	55.0817	68.728	66.0012	68.8844	51.7671	67.8712	-0.390763	2.84481e-05	0.000360237	-
ENSSSCG00000010268	EIF4EBP2	eukaryotic translation initiation factor 4E binding protein 2 [Source:HGNC Symbol;Acc:HGNC:3289]	476	472	592	647	638	776	30.5626	32.5221	34.8962	43.4823	46.9177	42.9415	32.6603	44.4471	-0.444553	2.86259e-05	0.000361983	-
ENSSSCG00000014378	PCDHB4	protocadherin beta 4 [Source:HGNC Symbol;Acc:HGNC:8689]	38	36	42	76	58	76	0.566894	0.576331	0.575219	1.18674	0.991	0.97714	0.572815	1.05163	-0.876481	2.86284e-05	0.000361983	-
ENSSSCG00000013588	MAP2K7	mitogen-activated protein kinase kinase 7 [Source:HGNC Symbol;Acc:HGNC:6847]	493	467	643	421	358	524	12.7778	12.9891	15.3001	11.4213	10.6273	11.705	13.689	11.2512	0.282934	2.91075e-05	0.000367768	-
ENSSSCG00000027013	-	-	20	8	18	36	30	40	0.697026	0.299185	0.575925	1.31323	1.19748	1.20144	0.524045	1.23738	-1.23953	2.91307e-05	0.000367788	DOWN
ENSSSCG00000021626	-	-	850	722	957	1035	953	1370	23.9985	21.8754	24.8056	30.5865	30.817	33.3363	23.5598	31.5799	-0.42268	2.96723e-05	0.000374349	-
ENSSSCG00000009973	RHBDD3	rhomboid domain containing 3 [Source:HGNC Symbol;Acc:HGNC:1308]	107	81	99	148	118	186	3.50987	2.85133	2.98135	5.08151	4.43322	5.25838	3.11418	4.92437	-0.661087	3.00399e-05	0.000378707	-
ENSSSCG00000014915	-	-	707	620	760	576	526	702	15.4984	14.5852	15.2951	13.2164	13.2064	13.2628	15.1262	13.2286	0.193397	3.02994e-05	0.000381697	-
ENSSSCG00000015962	-	-	994	967	1036	799	739	1051	9.51314	9.93157	9.10271	8.00405	8.10055	8.66907	9.51581	8.25789	0.204553	3.0353e-05	0.000382089	-
ENSSSCG00000022131	KCTD6	potassium channel tetramerization domain containing 6 [Source:HGNC Symbol;Acc:HGNC:22235]	466	457	456	354	357	392	6.62391	6.97106	5.95068	5.26692	5.81205	4.80227	6.51522	5.29375	0.299524	3.06648e-05	0.000385729	-
ENSSSCG00000005058	ATG14	autophagy related 14 [Source:HGNC Symbol;Acc:HGNC:19962]	273	237	244	193	153	233	8.07597	7.52374	6.62666	5.97607	5.18389	5.94047	7.40879	5.70014	0.37824	3.09257e-05	0.000388725	-
ENSSSCG00000016884	PELO	pelota homolog (Drosophila) [Source:HGNC Symbol;Acc:HGNC:8829]	923	812	1071	785	666	952	36.0287	34.0139	38.3804	32.0732	29.7751	32.027	36.141	31.2918	0.207855	3.12566e-05	0.000392595	-
ENSSSCG00000028724	-	-	98	96	100	60	68	74	8.20328	8.6236	7.68484	5.25702	6.51933	5.33861	8.17057	5.70499	0.518214	3.12923e-05	0.000392754	-
ENSSSCG00000016207	FAM134A	family with sequence similarity 134, member A [Source:HGNC Symbol;Acc:HGNC:28450]	2824	2559	3105	3440	3061	4243	50.1374	48.7552	50.6095	63.9265	62.2434	64.9236	49.8341	63.6978	-0.354112	3.1617e-05	0.000396538	-
ENSSSCG00000005516	STOM	stomatin [Source:HGNC Symbol;Acc:HGNC:3383]	523	467	571	614	636	850	15.9303	15.2649	15.9673	19.5756	22.1876	22.3138	15.7208	21.359	-0.442169	3.16936e-05	0.000396915	-
ENSSSCG00000013016	PPP2R5B	protein phosphatase 2, regulatory subunit B', beta [Source:HGNC Symbol;Acc:HGNC:9310]	467	442	618	389	330	506	8.62305	8.75831	10.4763	7.51829	6.97896	8.05243	9.28587	7.51656	0.304965	3.16786e-05	0.000396915	-
ENSSSCG00000006251	-	-	773	707	852	666	592	747	13.6542	13.4017	13.8165	12.3136	11.9768	11.372	13.6241	11.8875	0.196721	3.19626e-05	0.000399989	-
ENSSSCG00000006561	SLC39A1	solute carrier family 39 (zinc transporter), member 1 [Source:HGNC Symbol;Acc:HGNC:12876]	2318	2137	2688	2904	2738	3427	47.8875	47.3769	50.9813	62.7957	64.785	61.0175	48.7486	62.8661	-0.366922	3.20418e-05	0.000400687	-
ENSSSCG00000021104	-	-	6691	5949	7002	8411	7033	9489	133.353	127.236	128.117	175.463	160.541	162.992	129.569	166.332	-0.360345	3.21918e-05	0.000402268	-
ENSSSCG00000007360	-	-	881	783	960	741	660	882	5.33818	5.09134	5.34024	4.69959	4.58029	4.60593	5.25659	4.6286	0.183549	3.24464e-05	0.000404946	-
ENSSSCG00000022725	FLOT1	flotillin 1 [Source:HGNC Symbol;Acc:HGNC:3757]	1005	969	1233	865	810	1086	15.2801	15.8102	17.2106	13.7658	14.1052	14.2306	16.1003	14.0339	0.198179	3.2467e-05	0.000404946	-
ENSSSCG00000029432	-	-	56	40	51	24	17	41	4.83995	3.70995	4.0467	2.1712	1.68281	3.05403	4.19887	2.30268	0.866687	3.24773e-05	0.000404946	-
ENSSSCG00000024303	-	-	76	72	74	113	111	130	2.20214	2.2388	1.96849	3.42715	3.68371	3.24644	2.13648	3.45243	-0.692381	3.25963e-05	0.000406133	-
ENSSSCG00000029745	FAM193A	family with sequence similarity 193, member A [Source:HGNC Symbol;Acc:HGNC:16822]	800	786	950	723	625	834	9.62764	10.1509	10.4961	9.10739	8.61474	8.65024	10.0916	8.79079	0.199084	3.31771e-05	0.000413067	-
ENSSSCG00000020625	SNORA2	Small nucleolar RNA SNORA2/SNORA34 family [Source:RFAM;Acc:RF00410]	30	23	22	11	9	12	10.6777	8.7847	7.18859	4.09787	3.66867	3.6809	8.88365	3.81581	1.21916	3.32135e-05	0.000413218	UP
ENSSSCG00000020711	RAB33B	RAB33B, member RAS oncogene family [Source:HGNC Symbol;Acc:HGNC:16075]	1042	904	860	741	649	894	14.2125	13.232	10.769	10.579	10.1386	10.5093	12.7378	10.409	0.29129	3.44184e-05	0.000427896	-
ENSSSCG00000030391	-	-	81	51	61	100	101	127	2.89894	1.95875	2.00428	3.74608	4.14004	3.91732	2.28732	3.93448	-0.782513	3.45377e-05	0.000429068	-
ENSSSCG00000011459	SELK	selenoprotein K [Source:RefSeq peptide;Acc:NP_001038018]	405	376	455	327	302	408	21.2869	21.2079	21.9554	17.9899	18.1801	18.482	21.4834	18.2174	0.23791	3.45966e-05	0.000429487	-
ENSSSCG00000007682	SH2B2	SH2B adaptor protein 2 [Source:HGNC Symbol;Acc:HGNC:17381]	7	9	16	24	25	34	0.0937564	0.129351	0.196737	0.336455	0.383496	0.392455	0.139948	0.370802	-1.40576	3.49663e-05	0.000433761	DOWN
ENSSSCG00000004408	SMPD2	sphingomyelin phosphodiesterase 2, neutral membrane (neutral sphingomyelinase) [Source:HGNC Symbol;Acc:HGNC:11121]	1482	1323	1706	1833	1654	2312	48.1936	46.1694	50.9323	62.3919	61.604	64.7979	48.4318	62.9313	-0.377824	3.51317e-05	0.000435495	-
ENSSSCG00000017753	KSR1	kinase suppressor of ras 1 [Source:HGNC Symbol;Acc:HGNC:6465]	538	483	579	441	386	537	4.34648	4.18752	4.29445	3.72923	3.57171	3.73905	4.27615	3.68	0.216608	3.52904e-05	0.000437145	-
ENSSSCG00000026837	SNORD26	Small nucleolar RNA SNORD26 [Source:RFAM;Acc:RF00087]	13	9	12	33	22	31	7.94073	5.89945	6.72932	21.0992	15.3918	16.3198	6.8565	17.6036	-1.36032	3.58508e-05	0.000443764	DOWN
ENSSSCG00000008392	BCL11A	B-cell CLL/lymphoma 11A (zinc finger protein) [Source:HGNC Symbol;Acc:HGNC:13221]	344	267	343	479	366	503	5.0865	4.23667	4.65616	7.41346	6.19831	6.41003	4.65978	6.67393	-0.518277	3.59793e-05	0.000445032	-
ENSSSCG00000010329	-	-	731	701	825	602	510	804	4.13704	4.2574	4.28646	3.5661	3.30578	3.92157	4.22697	3.59782	0.2325	3.61378e-05	0.000446669	-
ENSSSCG00000005992	SHAS2	-	13	18	13	8	3	0	0.268317	0.398684	0.24634	0.172837	0.0709165	0	0.304447	0.081251	1.90573	3.62286e-05	0.000447466	UP
ENSSSCG00000027529	BIRC2	baculoviral IAP repeat containing 2 [Source:HGNC Symbol;Acc:HGNC:590]	2329	2105	2206	1893	1696	2211	32.2929	31.3216	28.0813	27.4735	26.9337	26.4216	30.5653	26.9429	0.181986	3.64553e-05	0.000449941	-
ENSSSCG00000016986	CREBRF	CREB3 regulatory factor [Source:HGNC Symbol;Acc:HGNC:24050]	159	153	154	102	112	130	3.65756	3.77692	3.25226	2.45594	2.95082	2.57733	3.56225	2.66136	0.420621	3.67047e-05	0.000452692	-
ENSSSCG00000011424	TEX264	testis expressed 264 [Source:HGNC Symbol;Acc:HGNC:30247]	276	243	348	361	369	502	7.49292	7.07948	8.67349	10.2583	11.4736	11.7457	7.74863	11.1592	-0.526219	3.69154e-05	0.000454961	-
ENSSSCG00000013715	-	-	370	346	284	227	204	303	4.85899	4.87612	3.42401	3.12029	3.06837	3.42941	4.38638	3.20602	0.452244	3.70482e-05	0.000456267	-
ENSSSCG00000000842	KANSL2	KAT8 regulatory NSL complex subunit 2 [Source:HGNC Symbol;Acc:HGNC:26024]	1355	1205	1395	1148	1001	1340	29.0552	27.7285	27.462	25.7663	24.5839	24.7641	28.0819	25.0381	0.165515	3.71822e-05	0.000457588	-
ENSSSCG00000005915	MAF1	MAF1 homolog, negative regulator of RNA polymerase III [Source:HGNC Symbol;Acc:HGNC:24966]	1235	1145	1570	1611	1535	2039	36.9942	36.8066	43.1757	50.5112	52.6632	52.64	38.9922	51.9381	-0.41361	3.72378e-05	0.000457941	-
ENSSSCG00000004862	-	-	360	364	386	453	476	595	17.3853	18.8641	17.1136	22.8983	26.3281	24.7645	17.7876	24.6636	-0.471509	3.76383e-05	0.000462534	-
ENSSSCG00000007599	LMTK2	lemur tyrosine kinase 2 [Source:HGNC Symbol;Acc:HGNC:17880]	2154	1810	2392	1782	1587	2202	12.7558	11.5025	13.0045	11.0457	10.7639	11.2385	12.4209	11.016	0.173167	3.78156e-05	0.000464377	-
ENSSSCG00000009505	MBNL2	muscleblind-like splicing regulator 2 [Source:HGNC Symbol;Acc:HGNC:16746]	1567	1446	1690	1319	1222	1647	61.8073	61.2059	61.1971	54.4554	55.2045	55.9882	61.4034	55.2161	0.153231	3.79061e-05	0.000465154	-
ENSSSCG00000006521	FAM189B	family with sequence similarity 189, member B [Source:HGNC Symbol;Acc:HGNC:1233]	812	737	1058	1129	999	1375	14.1714	13.8031	16.9518	20.6241	19.9689	20.6819	14.9754	20.425	-0.447739	3.86616e-05	0.000474083	-
ENSSSCG00000022212	SNRNP35	small nuclear ribonucleoprotein 35kDa (U11/U12) [Source:HGNC Symbol;Acc:HGNC:30852]	419	432	505	377	326	423	7.09347	7.84842	7.8489	6.68053	6.32112	6.17187	7.59693	6.39117	0.249336	3.87928e-05	0.000475351	-
ENSSSCG00000004033	AGPAT4	1-acylglycerol-3-phosphate O-acyltransferase 4 [Source:HGNC Symbol;Acc:HGNC:20885]	211	194	244	159	136	212	5.28106	5.21067	5.60661	4.16542	3.8986	4.57304	5.36611	4.21236	0.34925	3.89269e-05	0.000476652	-
ENSSSCG00000015816	LETM2	leucine zipper-EF-hand containing transmembrane protein 2 [Source:HGNC Symbol;Acc:HGNC:14648]	63	61	61	28	37	49	1.8035	1.87396	1.60317	0.838976	1.21313	1.20894	1.76021	1.08701	0.695374	3.94328e-05	0.0004825	-
ENSSSCG00000016184	-	-	2	8	7	0	0	0	0.0497225	0.213445	0.159779	0	0	0	0.140982	0	Inf	3.95904e-05	0.000483734	UP
ENSSSCG00000023873	AZIN1	antizyme inhibitor 1 [Source:HGNC Symbol;Acc:HGNC:16432]	13879	12547	12702	11324	9909	12744	152.678	148.12	128.282	130.39	124.848	120.825	143.027	125.354	0.190271	3.95802e-05	0.000483734	-
ENSSSCG00000028602	-	-	653	643	728	580	517	629	15.4944	16.3729	15.8586	14.405	14.0502	12.863	15.9086	13.7728	0.207991	3.96949e-05	0.000484664	-
ENSSSCG00000001483	FAM83B	family with sequence similarity 83, member B [Source:HGNC Symbol;Acc:HGNC:21357]	2210	2093	2077	1838	1603	2036	13.4703	13.6902	11.6224	11.7262	11.1906	10.6954	12.9276	11.204	0.206439	3.97306e-05	0.000484753	-
ENSSSCG00000010669	PDZD8	PDZ domain containing 8 [Source:HGNC Symbol;Acc:HGNC:26974]	3305	3047	3502	2975	2519	3249	40.116	39.6892	39.0243	37.7971	35.0192	33.9882	39.6098	35.6015	0.153921	3.99165e-05	0.000486673	-
ENSSSCG00000015460	-	-	41	30	33	16	16	21	4.98194	3.91191	3.68131	2.03501	2.22667	2.19925	4.19172	2.15364	0.960763	3.99452e-05	0.000486675	-
ENSSSCG00000023323	-	-	1298	1275	1645	1710	1632	2141	15.8018	16.6569	18.3853	21.7897	22.7553	22.4636	16.948	22.3362	-0.398273	4.00442e-05	0.000487534	-
ENSSSCG00000026665	-	-	495	440	462	377	354	396	10.3253	9.84924	8.84732	8.2312	8.45731	7.11907	9.67395	7.93586	0.285718	4.00938e-05	0.000487788	-
ENSSSCG00000008772	RELL1	RELT-like 1 [Source:HGNC Symbol;Acc:HGNC:27379]	1229	1232	1400	1065	956	1366	26.9283	28.9682	28.1616	24.4248	23.9909	25.7952	28.0193	24.737	0.179754	4.02852e-05	0.000489769	-
ENSSSCG00000016824	RAI14	ankycorbin [Source:RefSeq peptide;Acc:NP_001121934]	4062	3845	4247	3478	3162	4282	36.7955	37.3771	35.3192	32.9769	32.8057	33.4298	36.4973	33.0708	0.14223	4.08131e-05	0.000495833	-
ENSSSCG00000001700	SLC29A1	solute carrier family 29 (equilibrative nucleoside transporter), member 1 [Source:HGNC Symbol;Acc:HGNC:11003]	1761	1683	2205	2286	2119	2927	20.2649	20.7837	23.2952	27.535	27.9285	29.0295	21.4479	28.1643	-0.393033	4.10071e-05	0.000497835	-
ENSSSCG00000011752	FNDC3B	fibronectin type III domain containing 3B [Source:HGNC Symbol;Acc:HGNC:24670]	3916	3573	3752	3276	2833	3783	30.5137	29.8772	26.8404	26.7191	25.2832	25.4051	29.0771	25.8025	0.172374	4.10581e-05	0.0004981	-
ENSSSCG00000015596	FAM71A	family with sequence similarity 71, member A [Source:HGNC Symbol;Acc:HGNC:26541]	7	9	8	3	0	0	0.176973	0.244161	0.185679	0.0793721	0	0	0.202271	0.0264574	2.93455	4.15277e-05	0.000503438	UP
ENSSSCG00000010198	-	-	4743	4381	4965	4122	3759	4734	50.3859	49.944	48.4226	45.8342	45.7363	43.3427	49.5842	44.9711	0.140883	4.18986e-05	0.000507574	-
ENSSSCG00000025637	-	-	226	242	239	178	160	214	3.36372	3.86527	3.26574	2.77305	2.72749	2.74509	3.49824	2.74854	0.347962	4.19893e-05	0.000508312	-
ENSSSCG00000021664	MAU2	MAU2 sister chromatid cohesion factor [Source:HGNC Symbol;Acc:HGNC:29140]	1744	1605	1862	1507	1309	1830	16.2641	16.0624	15.9417	14.7103	13.9815	14.7084	16.0894	14.4667	0.153372	4.22875e-05	0.000511559	-
ENSSSCG00000025464	ORAI1	calcium release-activated calcium channel protein 1 [Source:RefSeq peptide;Acc:NP_001166990]	732	632	833	900	819	1210	6.7928	6.29374	7.09669	8.74189	8.7047	9.67732	6.72774	9.0413	-0.426408	4.29667e-05	0.000519407	-
ENSSSCG00000023478	-	-	158	174	222	247	233	391	2.387	2.82096	3.07907	3.90586	4.03165	5.091	2.76234	4.34284	-0.652746	4.30801e-05	0.000520408	-
ENSSSCG00000011934	PLCXD2	phosphatidylinositol-specific phospholipase C, X domain containing 2 [Source:HGNC Symbol;Acc:HGNC:26462]	86	73	67	47	45	52	3.78885	3.4513	2.70991	2.16738	2.27068	1.97445	3.31669	2.1375	0.633816	4.38509e-05	0.000529346	-
ENSSSCG00000004711	LCMT2	leucine carboxyl methyltransferase 2 [Source:HGNC Symbol;Acc:HGNC:17558]	478	406	528	340	329	492	10.4988	9.56952	10.6468	7.81653	8.27634	9.31338	10.2383	8.46875	0.273762	4.51659e-05	0.000544834	-
ENSSSCG00000016385	-	-	37	43	60	76	67	104	0.799067	0.996565	1.18963	1.71802	1.65726	1.93575	0.995086	1.77035	-0.831138	4.53691e-05	0.000546898	-
ENSSSCG00000021023	SCAF4	SR-related CTD-associated factor 4 [Source:HGNC Symbol;Acc:HGNC:19304]	3305	2988	3397	2793	2625	3183	38.2664	37.1262	36.1089	33.8487	34.8103	31.7625	37.1672	33.4738	0.150995	4.59523e-05	0.000553538	-
ENSSSCG00000029772	SOCS3	suppressor of cytokine signaling 3 [Source:HGNC Symbol;Acc:HGNC:19391]	18	18	24	8	4	12	1.6639	1.78552	2.03669	0.774053	0.423505	0.955979	1.8287	0.717846	1.34907	4.65797e-05	0.000560699	UP
ENSSSCG00000024684	-	-	85	71	81	57	37	63	9.48681	8.50383	8.29967	6.65882	4.7297	6.06004	8.76344	5.81619	0.591423	4.71317e-05	0.000566944	-
ENSSSCG00000012293	PRICKLE3	prickle homolog 3 [Source:HGNC Symbol;Acc:HGNC:6645]	1416	1248	1738	1213	1099	1470	22.7374	21.5053	25.6212	20.3875	20.2119	20.3436	23.288	20.3143	0.197089	4.7439e-05	0.000570238	-
ENSSSCG00000014267	-	-	2158	1756	1890	1666	1418	1821	11.8424	10.3411	9.52186	9.56945	8.91241	8.61249	10.5684	9.03145	0.226731	4.76629e-05	0.000572526	-
ENSSSCG00000008179	REV1	REV1, polymerase (DNA directed) [Source:HGNC Symbol;Acc:HGNC:14060]	1683	1515	1763	1449	1268	1705	13.0265	12.5837	12.5276	11.7391	11.2407	11.3736	12.7126	11.4512	0.150765	4.78973e-05	0.000574872	-
ENSSSCG00000013873	NR2F6	nuclear receptor subfamily 2, group F, member 6 [Source:HGNC Symbol;Acc:HGNC:7977]	1015	930	1118	1270	1130	1512	20.0524	19.7168	20.2775	26.2621	25.5688	25.7444	20.0156	25.8584	-0.369513	4.79257e-05	0.000574872	-
ENSSSCG00000001475	LOC100155600	-	1830	1818	2207	2333	2169	3050	34.5239	36.8058	38.2247	46.069	46.8663	49.5908	36.5182	47.5087	-0.379578	4.80398e-05	0.000575837	-
ENSSSCG00000021860	-	Histone H4 [Source:UniProtKB/Swiss-Prot;Acc:P62802]	63	53	95	35	39	51	9.12731	8.24002	12.6357	5.30758	6.47148	6.36796	10.001	6.04901	0.725373	4.84696e-05	0.000580172	-
ENSSSCG00000027230	SLC35G1	solute carrier family 35, member G1 [Source:HGNC Symbol;Acc:HGNC:26607]	606	579	663	751	756	922	7.02366	7.2015	7.05469	9.11079	10.0356	9.20989	7.09328	9.45211	-0.414182	4.84522e-05	0.000580172	-
ENSSSCG00000025231	-	-	1181	1098	1212	1033	880	1130	18.7507	18.7079	17.6662	17.167	16.0023	15.4625	18.375	16.2106	0.180803	4.87875e-05	0.000583569	-
ENSSSCG00000010953	ISCA1	iron-sulfur cluster assembly 1 [Source:HGNC Symbol;Acc:HGNC:28660]	573	574	555	760	708	842	39.184	42.123	34.8434	54.3992	55.4523	49.6248	38.7168	53.1588	-0.457348	4.88965e-05	0.000584376	-
ENSSSCG00000012136	PIR	pirin (iron-binding nuclear protein) [Source:HGNC Symbol;Acc:HGNC:30048]	177	147	189	214	226	310	2.34487	2.08986	2.29869	2.96747	3.42916	3.53949	2.24447	3.31204	-0.561344	4.89236e-05	0.000584376	-
ENSSSCG00000009978	AP1B1	adaptor-related protein complex 1, beta 1 subunit [Source:HGNC Symbol;Acc:HGNC:554]	8739	8347	10078	10794	9815	13321	97.1516	99.5801	102.857	125.602	124.972	127.631	99.8631	126.068	-0.336182	4.93164e-05	0.000588656	-
ENSSSCG00000008332	C2orf42	chromosome 2 open reading frame 42 [Source:HGNC Symbol;Acc:HGNC:26056]	1020	859	1018	800	724	997	16.3554	14.7811	14.9859	13.4269	13.2963	13.7781	15.3741	13.5004	0.187499	4.94305e-05	0.000589606	-
ENSSSCG00000000458	MON2	MON2 homolog, regulator of endosome-to-Golgi trafficking [Source:HGNC Symbol;Acc:HGNC:29177]	4464	3849	4331	3662	3144	4409	33.0517	30.5824	29.4396	28.3801	26.6615	28.1347	31.0246	27.7254	0.162201	5.08254e-05	0.000605471	-
ENSSSCG00000009501	DZIP1	DAZ interacting zinc finger protein 1 [Source:HGNC Symbol;Acc:HGNC:20908]	19016	17854	20193	23086	20620	27299	332.004	334.513	323.666	421.888	412.33	410.774	330.061	414.997	-0.330369	5.08316e-05	0.000605471	-
ENSSSCG00000030000	-	-	111	118	145	95	68	105	1.9863	2.26599	2.38212	1.7794	1.39368	1.61936	2.21147	1.59748	0.469205	5.09069e-05	0.000605944	-
ENSSSCG00000015603	LPGAT1	lysophosphatidylglycerol acyltransferase 1 [Source:HGNC Symbol;Acc:HGNC:28985]	2555	2433	2594	2132	2029	2560	89.3199	91.2753	83.2531	78.0135	81.2403	77.131	87.9494	78.7949	0.158571	5.14674e-05	0.00061219	-
ENSSSCG00000029598	FAM124A	family with sequence similarity 124A [Source:HGNC Symbol;Acc:HGNC:26413]	126	122	143	184	157	233	1.24084	1.2893	1.29286	1.89664	1.77082	1.97757	1.27433	1.88168	-0.562275	5.15497e-05	0.000612741	-
ENSSSCG00000007667	LRCH4	leucine-rich repeats and calponin homology (CH) domain containing 4 [Source:HGNC Symbol;Acc:HGNC:6691]	639	499	707	450	471	587	13.7216	11.4989	13.9379	10.1144	11.584	10.8636	13.0528	10.854	0.266132	5.16216e-05	0.000613168	-
ENSSSCG00000013147	FAM111B	family with sequence similarity 111, member B [Source:HGNC Symbol;Acc:HGNC:24200]	559	508	566	667	635	839	8.88773	8.66756	8.26168	11.1002	11.5634	11.4967	8.60566	11.3868	-0.403999	5.21767e-05	0.000619331	-
ENSSSCG00000025134	FAM171B	family with sequence similarity 171, member B [Source:HGNC Symbol;Acc:HGNC:29412]	152	133	103	77	82	88	1.12615	1.05745	0.700593	0.597132	0.695827	0.561916	0.961399	0.618292	0.636847	5.2345e-05	0.000620896	-
ENSSSCG00000001431	FKBPL	FK506 binding protein like [Source:HGNC Symbol;Acc:HGNC:13949]	118	88	138	79	69	92	1.62914	1.3038	1.74916	1.14164	1.09109	1.0947	1.5607	1.10914	0.492748	5.24236e-05	0.000620965	-
ENSSSCG00000027410	CBFA2T2	core-binding factor, runt domain, alpha subunit 2; translocated to, 2 [Source:HGNC Symbol;Acc:HGNC:1536]	1526	1305	1621	1288	1164	1466	10.0683	9.23987	9.81879	8.89493	8.79604	8.33619	9.70899	8.67572	0.162337	5.24199e-05	0.000620965	-
ENSSSCG00000011681	TRPC1	short transient receptor potential channel 1 [Source:RefSeq peptide;Acc:NP_001139223]	394	323	330	266	240	319	8.44854	7.43261	6.49639	5.97024	5.89424	5.89533	7.45918	5.91994	0.333435	5.25159e-05	0.000621627	-
ENSSSCG00000017885	SMTNL2	smoothelin-like 2 [Source:HGNC Symbol;Acc:HGNC:24764]	69	74	99	124	101	165	1.33287	1.534	1.75568	2.5072	2.23456	2.74698	1.54085	2.49624	-0.696033	5.34534e-05	0.000632285	-
ENSSSCG00000024529	TRMT5	tRNA methyltransferase 5 [Source:HGNC Symbol;Acc:HGNC:23141]	1395	1298	1449	1175	1099	1405	24.3838	24.3476	23.2525	21.4976	22.0018	21.1659	23.9946	21.5551	0.154683	5.38659e-05	0.000636723	-
ENSSSCG00000016056	GLS	glutaminase [Source:HGNC Symbol;Acc:HGNC:4331]	5452	4743	4615	4331	3340	4534	64.5977	60.307	50.2003	53.7124	45.3252	46.2993	58.3683	48.4457	0.268818	5.40531e-05	0.000638493	-
ENSSSCG00000004583	GTF2A2	general transcription factor IIA, 2, 12kDa [Source:HGNC Symbol;Acc:HGNC:4647]	1155	1065	1173	955	883	1149	52.7354	52.1824	49.169	45.6404	46.1757	45.214	51.3623	45.6767	0.169251	5.41722e-05	0.000639457	-
ENSSSCG00000009880	SLC8B1	solute carrier family 8 (sodium/lithium/calcium exchanger), member B1 [Source:HGNC Symbol;Acc:HGNC:26175]	540	497	685	435	428	563	8.75187	8.64405	10.1923	7.37941	7.9448	7.86408	9.19606	7.72943	0.250654	5.42644e-05	0.000640102	-
ENSSSCG00000007477	NFATC2	nuclear factor of activated T-cells, cytoplasmic, calcineurin-dependent 2 [Source:HGNC Symbol;Acc:HGNC:7776]	2589	2227	2649	2080	1890	2674	15.6475	14.444	14.6983	13.1583	13.083	13.9285	14.9299	13.3899	0.157055	5.54627e-05	0.000653785	-
ENSSSCG00000006984	-	-	2219	2061	2192	1895	1639	2189	56.4768	56.2917	51.2185	50.4832	47.7776	48.0165	54.6623	48.7591	0.164875	5.56223e-05	0.000655213	-
ENSSSCG00000004475	HTR1B	-	164	151	188	101	102	169	6.31977	6.24438	6.65103	4.07386	4.50184	5.61277	6.40506	4.72949	0.437528	5.60358e-05	0.00065963	-
ENSSSCG00000027767	FAM35A	family with sequence similarity 35, member A [Source:HGNC Symbol;Acc:HGNC:28773]	791	795	846	660	625	818	12.2447	13.2067	12.0231	10.694	11.0812	10.9133	12.4915	10.8962	0.197125	5.67867e-05	0.000668008	-
ENSSSCG00000016645	LSMEM1	leucine-rich single-pass membrane protein 1 [Source:HGNC Symbol;Acc:HGNC:22036]	6	4	9	1	0	0	0.772736	0.552767	1.06401	0.134728	0	0	0.796504	0.0449092	4.1486	5.70607e-05	0.000670767	UP
ENSSSCG00000011162	LARP4B	La ribonucleoprotein domain family, member 4B [Source:HGNC Symbol;Acc:HGNC:28987]	2989	2604	3134	2541	2306	2967	25.6762	24.0049	24.7159	22.8473	22.688	21.9662	24.799	22.5005	0.140325	5.77159e-05	0.000678002	-
ENSSSCG00000000820	H1FNT	H1 histone family, member N, testis-specific [Source:HGNC Symbol;Acc:HGNC:24893]	1	2	2	30	6	9	0.0612436	0.131482	0.11245	1.92327	0.420887	0.475075	0.101725	0.939743	-3.20759	5.79022e-05	0.000679723	DOWN
ENSSSCG00000005378	ANKS6	ankyrin repeat and sterile alpha motif domain containing 6 [Source:HGNC Symbol;Acc:HGNC:26724]	354	299	395	487	376	603	5.3445	4.84428	5.47487	7.69587	6.50167	7.84609	5.22122	7.34788	-0.492941	5.79983e-05	0.000680383	-
ENSSSCG00000022312	RHPN2	rhophilin, Rho GTPase binding protein 2 [Source:HGNC Symbol;Acc:HGNC:19974]	5034	4531	5441	4276	4073	5162	75.5966	73.0192	75.0138	67.2128	70.0545	66.8097	74.5432	68.0257	0.131998	5.93309e-05	0.000695538	-
ENSSSCG00000005050	-	-	129	114	175	100	91	103	3.08357	2.92431	3.84039	2.50201	2.49136	2.12194	3.28276	2.37177	0.468943	6.07284e-05	0.000711432	-
ENSSSCG00000007000	FAT1	FAT tumor suppressor homolog 1 [Source:RefSeq peptide;Acc:NP_001177099]	131694	113318	126818	112655	87992	124273	405.726	374.644	358.691	363.281	310.486	329.971	379.687	334.579	0.182463	6.10499e-05	0.000714685	-
ENSSSCG00000029873	MAP2K1	mitogen-activated protein kinase kinase 1 [Source:HGNC Symbol;Acc:HGNC:6840]	243	219	326	200	175	227	31.2936	30.2654	38.5425	26.959	25.8119	25.1946	33.3672	25.9885	0.360557	6.10899e-05	0.000714685	-
ENSSSCG00000006725	TBX15	T-box 15 [Source:HGNC Symbol;Acc:HGNC:11594]	1532	1324	1775	1959	1703	2270	49.641	46.0387	52.8023	66.4418	63.2017	63.3927	49.494	64.3454	-0.378583	6.19738e-05	0.000724528	-
ENSSSCG00000017936	GABARAP	GABA(A) receptor-associated protein [Source:HGNC Symbol;Acc:HGNC:4067]	2711	2406	2959	3107	3090	4054	137.843	131.281	138.125	165.356	179.947	177.652	135.75	174.318	-0.360776	6.22456e-05	0.000727208	-
ENSSSCG00000005227	-	-	2685	2507	2894	2303	2161	2822	33.6569	33.7239	33.3044	30.2168	31.0254	30.4873	33.5617	30.5765	0.134394	6.26533e-05	0.000731451	-
ENSSSCG00000014235	SNCAIP	Sus scrofa synuclein, alpha interacting protein (SNCAIP), transcript variant 1a, mRNA. [Source:RefSeq mRNA;Acc:NM_001105054]	12	10	14	2	5	2	0.343302	0.30701	0.367695	0.0598911	0.163849	0.04932	0.339336	0.09102	1.89846	6.26946e-05	0.000731451	UP
ENSSSCG00000021660	RAB31	RAB31, member RAS oncogene family [Source:HGNC Symbol;Acc:HGNC:9771]	243	253	288	214	175	236	21.1232	23.6008	22.9836	19.4711	17.423	17.6806	22.5692	18.1916	0.311083	6.30642e-05	0.000735261	-
ENSSSCG00000022820	VAMP8	vesicle-associated membrane protein 8 [Source:HGNC Symbol;Acc:HGNC:12647]	2881	2890	3523	3662	3462	4819	130.357	140.327	146.344	173.434	179.411	187.923	139.009	180.256	-0.374864	6.35397e-05	0.000740299	-
ENSSSCG00000010345	GHITM	growth hormone inducible transmembrane protein [Source:HGNC Symbol;Acc:HGNC:17281]	5074	4757	5304	4380	4047	5235	57.1955	57.5438	54.8893	51.6786	52.2489	50.8581	56.5429	51.5952	0.132108	6.39477e-05	0.000744544	-
ENSSSCG00000018089	-	-	110	104	96	162	140	173	84.2744	85.5048	67.5227	129.91	122.847	114.23	79.1006	122.329	-0.629008	6.41043e-05	0.000745858	-
ENSSSCG00000005451	-	-	518	479	632	426	406	541	10.123	10.0454	11.3389	8.71395	9.08738	9.11192	10.5024	8.97108	0.227371	6.43335e-05	0.000748014	-
ENSSSCG00000018053	MED9	mediator complex subunit 9 [Source:HGNC Symbol;Acc:HGNC:25487]	1018	852	1242	789	734	1071	24.5285	22.0301	27.4737	19.8987	20.2559	22.2405	24.6774	20.7984	0.246722	6.47312e-05	0.000752126	-
ENSSSCG00000014046	ZNF346	zinc finger protein 346 [Source:HGNC Symbol;Acc:HGNC:16403]	149	136	162	198	180	281	3.04617	2.98374	3.04057	4.23698	4.21475	4.95114	3.02349	4.46762	-0.563293	6.55613e-05	0.000761252	-
ENSSSCG00000008991	FRAS1	Fraser extracellular matrix complex subunit 1 [Source:HGNC Symbol;Acc:HGNC:19185]	0	0	1	9	4	6	0	0	0.00239731	0.0245886	0.011959	0.0134975	0.000799103	0.0166817	-4.38374	6.62373e-05	0.000768578	DOWN
ENSSSCG00000026120	BRAP	BRCA1 associated protein [Source:HGNC Symbol;Acc:HGNC:1099]	417	345	377	304	251	371	20.0951	17.8412	16.6789	15.3339	13.8535	15.4084	18.2051	14.8653	0.292396	6.63982e-05	0.000769921	-
ENSSSCG00000008623	-	-	58	64	77	120	83	125	5.63804	6.6763	6.87172	12.2099	9.24092	10.4724	6.39535	10.641	-0.734544	6.70092e-05	0.000776478	-
ENSSSCG00000022273	-	-	363	287	263	240	178	233	15.1368	12.8429	10.0683	10.4752	8.50119	8.37365	12.6826	9.11668	0.476275	6.71214e-05	0.000777251	-
ENSSSCG00000010086	CCDC116	coiled-coil domain containing 116 [Source:HGNC Symbol;Acc:HGNC:26688]	0	0	1	9	5	5	0	0	0.0253444	0.259952	0.158047	0.118922	0.00844815	0.178974	-4.40497	6.73594e-05	0.000779477	DOWN
ENSSSCG00000021386	PTGR1	prostaglandin reductase 1 [Source:HGNC Symbol;Acc:HGNC:18429]	124	116	142	177	166	211	14.8282	14.886	15.5892	22.1545	22.7355	21.746	15.1011	22.212	-0.556682	6.77375e-05	0.000783321	-
ENSSSCG00000015888	RBMS1	RNA binding motif, single stranded interacting protein 1 [Source:HGNC Symbol;Acc:HGNC:9907]	2128	2052	2230	1902	1613	2193	56.9168	58.8979	54.7579	53.2482	49.4124	50.5522	56.8576	51.0709	0.15485	6.82402e-05	0.0007886	-
ENSSSCG00000028806	RPS6KA4	ribosomal protein S6 kinase, 90kDa, polypeptide 4 [Source:HGNC Symbol;Acc:HGNC:10433]	744	725	873	959	860	1228	10.516	10.9969	11.3283	14.188	13.9222	14.9592	10.9471	14.3565	-0.391158	6.84799e-05	0.000790834	-
ENSSSCG00000008387	PEX13	peroxisomal biogenesis factor 13 [Source:HGNC Symbol;Acc:HGNC:8855]	499	413	496	388	340	460	17.7325	15.7497	16.1817	14.432	13.8382	14.0883	16.5546	14.1195	0.229544	6.86218e-05	0.000791937	-
ENSSSCG00000014949	MED17	mediator complex subunit 17 [Source:HGNC Symbol;Acc:HGNC:2375]	1533	1499	1665	1375	1243	1543	23.0137	24.1491	22.9473	21.6059	21.3722	19.9638	23.37	20.9806	0.155603	6.90043e-05	0.000795812	-
ENSSSCG00000024261	CBX2	chromobox homolog 2 [Source:HGNC Symbol;Acc:HGNC:1552]	250	219	301	326	318	423	2.89532	2.72179	3.20035	3.95185	4.2181	4.22211	2.93915	4.13069	-0.490981	6.94596e-05	0.000799981	-
ENSSSCG00000027072	ATPIF1	ATPase inhibitor, mitochondrial [Source:UniProtKB/Swiss-Prot;Acc:Q29307]	590	542	689	747	729	897	37.9361	37.3985	40.6718	50.2743	53.6859	49.7079	38.6688	51.2227	-0.405614	6.94217e-05	0.000799981	-
ENSSSCG00000010140	RTN4R	reticulon 4 receptor [Source:HGNC Symbol;Acc:HGNC:18601]	116	102	140	150	174	221	3.68736	3.47943	4.08561	4.99082	6.33488	6.05454	3.7508	5.79341	-0.627216	7.00764e-05	0.00080654	-
ENSSSCG00000030996	XBP1	X-box binding protein 1 [Source:HGNC Symbol;Acc:HGNC:12801]	2571	2481	2786	2235	1945	2835	144.007	149.129	143.264	131.034	124.777	136.857	145.467	130.889	0.152341	7.02247e-05	0.000807702	-
ENSSSCG00000016962	-	-	185	161	179	127	127	152	11.4084	10.6545	10.1339	8.19748	8.96993	8.07846	10.7322	8.41529	0.350868	7.05733e-05	0.000811165	-
ENSSSCG00000024431	ATG9B	autophagy related 9B [Source:HGNC Symbol;Acc:HGNC:21899]	42	36	34	17	18	26	0.677787	0.62345	0.50372	0.287152	0.332702	0.361611	0.601652	0.327155	0.878956	7.11991e-05	0.000817807	-
ENSSSCG00000005678	NTMT1	N-terminal Xaa-Pro-Lys N-methyltransferase 1 [Source:HGNC Symbol;Acc:HGNC:23373]	629	580	701	504	457	682	17.1587	16.9791	17.556	14.3909	14.2785	16.0343	17.2312	14.9012	0.209596	7.15472e-05	0.000821252	-
ENSSSCG00000030015	-	-	617	542	595	478	417	601	21.6198	20.3807	19.1406	17.5315	16.7353	18.1498	20.3804	17.4722	0.222117	7.177e-05	0.000823255	-
ENSSSCG00000016104	TRAK2	trafficking protein, kinesin binding 2 [Source:HGNC Symbol;Acc:HGNC:13206]	2274	2321	2415	2888	2646	3440	16.2615	17.8114	15.8548	21.6168	21.6717	21.2012	16.6426	21.4966	-0.369229	7.19429e-05	0.000824684	-
ENSSSCG00000012889	CHKA	choline kinase alpha [Source:HGNC Symbol;Acc:HGNC:1937]	131	101	158	183	166	230	4.3476	3.59712	4.81403	6.35704	6.30984	6.57868	4.25292	6.41519	-0.593038	7.24393e-05	0.000829816	-
ENSSSCG00000029428	FAM177A1	family with sequence similarity 177, member A1 [Source:HGNC Symbol;Acc:HGNC:19829]	676	679	609	521	485	593	6.33819	6.83191	5.24215	5.11307	5.20827	4.79187	6.13742	5.03774	0.284856	7.25313e-05	0.000830313	-
ENSSSCG00000004434	FRK	fyn-related Src family tyrosine kinase [Source:HGNC Symbol;Acc:HGNC:3955]	1618	1537	1645	1426	1166	1634	18.1076	18.4591	16.9013	16.7042	14.9456	15.7604	17.8227	15.8034	0.173478	7.34621e-05	0.000840405	-
ENSSSCG00000010684	RGS10	regulator of G-protein signaling 10 [Source:HGNC Symbol;Acc:HGNC:9992]	139	150	162	205	186	264	3.7266	4.31563	3.98736	5.75279	5.7114	6.10006	4.00986	5.85475	-0.546054	7.35629e-05	0.000840993	-
ENSSSCG00000006231	CHD7	chromodomain helicase DNA binding protein 7 [Source:HGNC Symbol;Acc:HGNC:20626]	2289	2055	2445	2055	1686	2294	11.5271	11.1055	11.3038	10.832	9.7244	9.95631	11.3121	10.1709	0.153421	7.38592e-05	0.000843816	-
ENSSSCG00000002651	CDT1	chromatin licensing and DNA replication factor 1 [Source:HGNC Symbol;Acc:HGNC:24576]	567	532	767	765	745	1075	12.5634	12.65	15.6025	17.7424	18.9066	20.5289	13.6053	19.0593	-0.486326	7.43757e-05	0.000849147	-
ENSSSCG00000022300	MAT2A	-	7050	6167	7398	8348	7404	9989	120.027	112.673	115.632	148.764	144.374	146.57	116.111	146.57	-0.336084	7.51528e-05	0.000857446	-
ENSSSCG00000006280	GORAB	golgin, RAB6-interacting [Source:HGNC Symbol;Acc:HGNC:25676]	255	237	252	189	188	206	21.2274	21.1718	19.2588	16.4681	17.9245	14.7793	20.5527	16.3906	0.326453	7.58867e-05	0.000865241	-
ENSSSCG00000023870	SNORD12	Small nucleolar SNORD12/SNORD106 [Source:RFAM;Acc:RF00581]	12	14	19	31	26	44	6.45734	8.0845	9.38629	17.4608	16.0242	20.4062	7.97604	17.9637	-1.17134	7.61298e-05	0.000867432	DOWN
ENSSSCG00000007770	ORAI3	ORAI calcium release-activated calcium modulator 3 [Source:HGNC Symbol;Acc:HGNC:28185]	583	547	743	757	737	1019	12.0718	12.1547	14.1242	16.4068	17.4784	18.1848	12.7835	17.3567	-0.441201	7.6322e-05	0.000869042	-
ENSSSCG00000008533	ALK	anaplastic lymphoma receptor tyrosine kinase [Source:HGNC Symbol;Acc:HGNC:427]	19	17	16	9	4	6	0.20735	0.199094	0.160306	0.102801	0.0499986	0.0564309	0.188917	0.0697435	1.43762	7.69891e-05	0.000876053	UP
ENSSSCG00000004418	-	-	171	154	151	131	94	114	3.1243	3.01947	2.53284	2.50526	1.96705	1.79512	2.8922	2.08914	0.469258	7.79938e-05	0.000886894	-
ENSSSCG00000001533	TAF11	TAF11 RNA polymerase II, TATA box binding protein (TBP)-associated factor, 28kDa [Source:HGNC Symbol;Acc:HGNC:11544]	581	607	644	515	459	592	18.2503	20.4615	18.5718	16.9328	16.5135	16.0269	19.0946	16.4911	0.211478	7.80522e-05	0.000886966	-
ENSSSCG00000000816	SENP1	SUMO1/sentrin specific peptidase 1 [Source:HGNC Symbol;Acc:HGNC:17927]	898	885	1047	817	696	967	12.5903	13.3155	13.4766	11.9897	11.1764	11.6847	13.1275	11.617	0.176358	7.81327e-05	0.000887289	-
ENSSSCG00000015851	TNKS	tankyrase, TRF1-interacting ankyrin-related ADP-ribose polymerase [Source:HGNC Symbol;Acc:HGNC:11941]	1981	1817	2133	1824	1404	1959	22.4761	22.1231	22.2178	21.6614	18.2447	19.1559	22.2723	19.6873	0.177984	7.87578e-05	0.000893793	-
ENSSSCG00000003682	ANKRD12	ankyrin repeat domain 12 [Source:HGNC Symbol;Acc:HGNC:29135]	4527	4071	4255	3925	3070	3918	32.9091	31.7585	28.3973	29.8655	25.5609	24.5472	31.0216	26.6579	0.218714	7.89744e-05	0.000893873	-
ENSSSCG00000009408	LRCH1	leucine-rich repeats and calponin homology (CH) domain containing 1 [Source:HGNC Symbol;Acc:HGNC:20309]	981	871	1036	847	706	981	16.3869	15.6135	15.8877	14.8094	13.5072	14.1231	15.9627	14.1465	0.174254	7.89051e-05	0.000893873	-
ENSSSCG00000010648	CCDC186	coiled-coil domain containing 186 [Source:HGNC Symbol;Acc:HGNC:24349]	2287	2247	2348	2107	1651	2177	32.8701	34.6571	30.9818	31.6975	27.1778	26.9666	32.8363	28.614	0.198574	7.89705e-05	0.000893873	-
ENSSSCG00000030243	-	-	2478	2259	2704	2238	1854	2561	55.7819	54.571	55.882	52.7324	47.8007	49.6859	55.4116	50.073	0.146156	7.88637e-05	0.000893873	-
ENSSSCG00000002259	-	-	1564	1532	1880	1441	1222	1735	22.3791	23.5244	24.6966	21.5822	20.0267	21.3962	23.5334	21.0017	0.164201	7.94144e-05	0.000897662	-
ENSSSCG00000013772	ASF1B	-	853	795	942	1038	962	1331	21.3969	21.4004	21.6933	27.2536	27.6381	28.7747	21.4968	27.8888	-0.375561	7.93945e-05	0.000897662	-
ENSSSCG00000030272	-	-	1961	1853	2292	1693	1627	2122	17.2319	17.4737	18.4902	15.5717	16.3748	16.0706	17.7319	16.0057	0.147764	8.02973e-05	0.00090704	-
ENSSSCG00000013145	DTX4	deltex 4, E3 ubiquitin ligase [Source:HGNC Symbol;Acc:HGNC:29151]	280	301	374	420	384	505	2.11612	2.44119	2.59494	3.32243	3.32388	3.28932	2.38408	3.31188	-0.474215	8.03809e-05	0.000907384	-
ENSSSCG00000022592	FIBIN	fin bud initiation factor homolog (zebrafish) [Source:HGNC Symbol;Acc:HGNC:33747]	74	53	65	42	37	42	5.13816	3.94913	4.14344	3.05244	2.94244	2.51336	4.41024	2.83608	0.63696	8.06073e-05	0.000909337	-
ENSSSCG00000011849	TNK2	tyrosine kinase, non-receptor, 2 [Source:HGNC Symbol;Acc:HGNC:19297]	1800	1658	2234	2349	2050	3022	17.1689	16.971	19.5625	23.4519	22.3952	24.8425	17.9008	23.5632	-0.396511	8.06881e-05	0.000909648	-
ENSSSCG00000023304	SRRM2	serine/arginine repetitive matrix 2 [Source:HGNC Symbol;Acc:HGNC:16639]	24541	22232	26076	21919	19176	25457	122.927	119.506	119.914	114.922	110.014	109.9	120.782	111.612	0.113923	8.3239e-05	0.000937786	-
ENSSSCG00000007995	FAM195A	family with sequence similarity 195, member A [Source:HGNC Symbol;Acc:HGNC:14142]	370	375	452	495	456	678	19.4926	21.2008	21.8615	27.296	27.5148	30.7844	20.8516	28.5317	-0.452405	8.33246e-05	0.000938131	-
ENSSSCG00000021598	EVA1C	eva-1 homolog C (C. elegans) [Source:HGNC Symbol;Acc:HGNC:13239]	0	4	3	14	12	8	0	0.118813	0.0762416	0.405631	0.380422	0.190853	0.0650181	0.325635	-2.32434	8.34436e-05	0.00093885	DOWN
ENSSSCG00000010192	RAB4A	RAB4A, member RAS oncogene family [Source:HGNC Symbol;Acc:HGNC:9781]	724	677	806	927	823	1080	10.2269	10.2624	10.4524	13.706	13.3149	13.1481	10.3139	13.3897	-0.376531	8.3814e-05	0.000942396	-
ENSSSCG00000003868	KTI12	KTI12 chromatin associated homolog [Source:HGNC Symbol;Acc:HGNC:25160]	442	406	539	333	358	451	24.2172	23.8716	27.1122	19.0973	22.4656	21.2966	25.067	20.9531	0.258622	8.44272e-05	0.000948665	-
ENSSSCG00000028517	SC5D	sterol-C5-desaturase [Source:HGNC Symbol;Acc:HGNC:10547]	1482	1475	1548	1270	1201	1503	25.1084	26.8173	24.0776	22.5216	23.3048	21.9463	25.3344	22.5909	0.165359	8.48062e-05	0.000952297	-
ENSSSCG00000010858	SDE2	SDE2 telomere maintenance homolog (S. pombe) [Source:HGNC Symbol;Acc:HGNC:26643]	1142	1072	1229	951	928	1169	29.4637	29.6804	29.1103	25.6819	27.4222	25.9937	29.4182	26.3659	0.158032	8.51435e-05	0.000955456	-
ENSSSCG00000025321	MAZ	MYC-associated zinc finger protein (purine-binding transcription factor) [Source:HGNC Symbol;Acc:HGNC:6914]	1808	1592	2131	2198	2106	2751	34.3382	32.4471	37.1565	43.695	45.811	45.0299	34.6473	44.8453	-0.372215	8.54816e-05	0.000958619	-
ENSSSCG00000025564	GAS2L1	growth arrest-specific 2 like 1 [Source:HGNC Symbol;Acc:HGNC:16955]	707	635	899	913	873	1198	12.2773	11.8334	14.3323	16.595	17.3631	17.9296	12.8143	17.2959	-0.432677	8.56042e-05	0.000959364	-
ENSSSCG00000001233	TRIM26	tripartite motif containing 26 [Source:HGNC Symbol;Acc:HGNC:12962]	789	752	1007	674	653	838	7.85382	8.03296	9.20252	7.02246	7.44474	7.1892	8.3631	7.2188	0.212278	8.62763e-05	0.000966261	-
ENSSSCG00000009802	WDR66	WD repeat domain 66 [Source:HGNC Symbol;Acc:HGNC:28506]	65	48	61	90	78	116	0.829976	0.657725	0.715086	1.20287	1.14072	1.27657	0.734262	1.20672	-0.716722	8.69091e-05	0.000972709	-
ENSSSCG00000002550	C14orf2	chromosome 14 open reading frame 2 [Source:HGNC Symbol;Acc:HGNC:1188]	2107	1982	2322	2537	2321	3216	190.48	192.284	192.717	240.066	240.322	250.573	191.827	243.654	-0.345024	8.80511e-05	0.000984199	-
ENSSSCG00000022545	CALM3	-	3232	3076	3867	3890	3972	5144	64.9876	66.3742	71.385	81.8718	91.4747	89.1441	67.5823	87.4969	-0.372586	8.80341e-05	0.000984199	-
ENSSSCG00000030314	PSMG1	proteasome (prosome, macropain) assembly chaperone 1 [Source:HGNC Symbol;Acc:HGNC:3043]	1409	1432	1603	1222	1147	1575	58.9716	64.3174	61.594	53.5339	54.9829	56.8126	61.6277	55.1098	0.16127	8.82524e-05	0.000985802	-
ENSSSCG00000023303	FIGNL1	fidgetin-like 1 [Source:HGNC Symbol;Acc:HGNC:13286]	574	537	573	687	636	900	12.7938	12.8445	11.7251	16.0276	16.2359	17.2887	12.4544	16.5174	-0.407328	8.89256e-05	0.000992672	-
ENSSSCG00000026196	FAM13A	family with sequence similarity 13, member A [Source:HGNC Symbol;Acc:HGNC:19367]	1151	1100	1309	1036	888	1233	8.14071	8.34898	8.49962	7.66958	7.19337	7.51592	8.32977	7.45962	0.159174	8.93736e-05	0.000997021	-
ENSSSCG00000021803	-	-	756	732	852	636	630	757	6.36716	6.6159	6.58774	5.60669	6.07711	5.4948	6.5236	5.7262	0.18809	8.94796e-05	0.000997551	-
ENSSSCG00000002818	PLLP	plasmolipin [Source:HGNC Symbol;Acc:HGNC:18553]	651	516	725	814	713	986	15.8633	13.4932	16.219	20.7616	19.8991	20.7072	15.1918	20.456	-0.429229	8.96198e-05	0.000998461	-
ENSSSCG00000028290	SNORD27	Small nucleolar RNA SNORD27 [Source:RFAM;Acc:RF00086]	3	4	4	14	14	13	1.78412	2.55291	2.1839	8.71574	9.53688	6.6639	2.17364	8.30551	-1.93395	9.20926e-05	0.00102534	DOWN
ENSSSCG00000004302	-	-	253	219	244	328	292	368	6.1188	5.68388	5.41762	8.30321	8.08838	7.67054	5.7401	8.02071	-0.482654	9.27352e-05	0.00103182	-
ENSSSCG00000007647	C7orf43	chromosome 7 open reading frame 43 [Source:HGNC Symbol;Acc:HGNC:25604]	344	324	445	306	251	345	6.44669	6.51595	7.65617	6.0024	5.38746	5.57223	6.87294	5.65403	0.281647	9.37237e-05	0.00104214	-
ENSSSCG00000025378	-	-	63	60	42	32	25	38	1.52122	1.55473	0.931044	0.80876	0.691399	0.790805	1.33566	0.763655	0.806566	9.38767e-05	0.00104316	-
ENSSSCG00000015274	ZBED6	zinc finger, BED-type containing 6 [Source:HGNC Symbol;Acc:HGNC:33273]	98	86	106	61	69	75	1.50366	1.41604	1.49315	0.97966	1.21257	0.991782	1.47095	1.06134	0.470865	9.49719e-05	0.00105465	-
ENSSSCG00000002535	HSP90AA1	heat shock protein 90kDa alpha (cytosolic), class A member 1 [Source:HGNC Symbol;Acc:HGNC:5253]	25082	23752	27916	21911	20848	27454	607.584	617.445	620.827	555.561	578.417	573.168	615.285	569.048	0.112704	9.64282e-05	0.00106942	-
ENSSSCG00000028778	-	-	399	381	473	552	464	646	4.86264	4.98284	5.29216	7.04146	6.47664	6.78521	5.04588	6.76777	-0.423574	9.64175e-05	0.00106942	-
ENSSSCG00000025455	RALB	v-ral simian leukemia viral oncogene homolog B [Source:HGNC Symbol;Acc:HGNC:9840]	2352	2303	2687	2949	2747	3507	31.1225	32.7028	32.6421	40.8449	41.6322	39.995	32.1558	40.824	-0.344337	9.70068e-05	0.00107514	-
ENSSSCG00000002344	-	-	372	366	491	559	461	651	8.75786	9.24675	10.6123	13.775	12.4305	13.2089	9.53897	13.1381	-0.461856	9.72024e-05	0.00107661	-
ENSSSCG00000002366	NPC2	Epididymal secretory protein E1 [Source:UniProtKB/Swiss-Prot;Acc:O97763]	888	876	1116	691	781	927	26.4421	27.9925	30.5085	21.5371	26.6359	23.7901	28.3144	23.9877	0.239241	9.76277e-05	0.00108062	-
ENSSSCG00000003740	ZSCAN30	zinc finger and SCAN domain containing 30 [Source:HGNC Symbol;Acc:HGNC:33517]	40	31	25	13	17	16	0.807902	0.671915	0.463563	0.274825	0.393257	0.278519	0.647793	0.315534	1.03774	9.78083e-05	0.00108192	UP
ENSSSCG00000009401	RB1	retinoblastoma 1 [Source:HGNC Symbol;Acc:HGNC:9884]	2481	2406	2293	2122	1754	2199	24.1537	25.1366	20.4943	21.6236	19.5578	18.4508	23.2615	19.8774	0.22682	9.78761e-05	0.00108197	-
ENSSSCG00000023503	PRKCD	protein kinase C, delta [Source:HGNC Symbol;Acc:HGNC:9399]	669	594	834	867	794	1122	13.1707	12.5494	15.0738	17.866	17.9035	19.0375	13.598	18.269	-0.426003	9.83329e-05	0.00108631	-
ENSSSCG00000028981	-	-	1149	1124	1150	892	918	1147	18.529	19.4515	17.0256	15.0565	16.9554	15.9415	18.3354	15.9844	0.197963	9.89571e-05	0.0010925	-
ENSSSCG00000007785	ZNF689	zinc finger protein 689 [Source:HGNC Symbol;Acc:HGNC:25173]	119	115	142	69	90	111	3.57885	3.7115	3.92064	2.17205	3.10009	2.87708	3.737	2.71641	0.46018	9.91485e-05	0.0010939	-
ENSSSCG00000030413	PIK3CA	phosphatidylinositol-4,5-bisphosphate 3-kinase, catalytic subunit alpha [Source:HGNC Symbol;Acc:HGNC:8975]	2499	2246	2353	2095	1813	2304	26.6351	25.6892	23.0241	23.372	22.1318	21.1642	25.1161	22.2227	0.17658	9.96098e-05	0.00109828	-
ENSSSCG00000023593	-	-	417	426	480	386	316	396	9.96783	10.9277	10.5336	9.65778	8.65134	8.15814	10.4764	8.82242	0.247894	9.9967e-05	0.00110151	-
ENSSSCG00000007023	KAT6A	K(lysine) acetyltransferase 6A [Source:HGNC Symbol;Acc:HGNC:13013]	3045	2698	3232	2604	2355	3165	28.7228	27.3108	27.9887	25.7102	25.4426	25.7303	28.0074	25.6277	0.128106	0.000100385	0.0011054	-
ENSSSCG00000007371	HNF4A	hepatocyte nuclear factor 4, alpha [Source:HGNC Symbol;Acc:HGNC:5024]	1585	1396	1918	1977	1871	2426	15.1341	14.3043	16.8132	19.7587	20.4613	19.9641	15.4172	20.0614	-0.379883	0.000100473	0.00110551	-
ENSSSCG00000015483	METTL13	-	760	698	929	952	907	1288	11.8542	11.6833	13.3029	15.5425	16.2031	17.3143	12.2801	16.3533	-0.413254	0.000100525	0.00110551	-
ENSSSCG00000027765	FAM179B	family with sequence similarity 179, member B [Source:HGNC Symbol;Acc:HGNC:19959]	3259	2919	3245	2817	2450	3145	18.9008	18.167	17.2776	17.1004	16.274	15.7198	18.1151	16.3648	0.146602	0.000101104	0.00111117	-
ENSSSCG00000026034	NUP153	nucleoporin 153kDa [Source:HGNC Symbol;Acc:HGNC:8062]	6804	6031	6674	5555	5267	6678	49.122	46.7256	44.2355	41.978	43.552	41.5519	46.6944	42.3606	0.140527	0.000101353	0.00111319	-
ENSSSCG00000011798	DNAJB11	DnaJ (Hsp40) homolog, subfamily B, member 11 [Source:HGNC Symbol;Acc:HGNC:14889]	1912	1961	2226	1797	1570	2057	46.4156	51.0867	49.6106	45.6614	43.6524	43.037	49.0376	44.117	0.152555	0.000102417	0.00112415	-
ENSSSCG00000003876	CDKN2C	cyclin-dependent kinase inhibitor 2C (p18, inhibits CDK4) [Source:HGNC Symbol;Acc:HGNC:1789]	1919	1888	1964	2277	2221	2904	65.6641	69.328	61.6975	81.5532	87.043	85.641	65.5632	84.7457	-0.370255	0.000104981	0.00115155	-
ENSSSCG00000015407	GNAI1	guanine nucleotide binding protein (G protein), alpha inhibiting activity polypeptide 1 [Source:HGNC Symbol;Acc:HGNC:4384]	753	726	709	630	540	660	11.4873	11.8854	9.92987	10.0598	9.43518	8.6776	11.1009	9.39086	0.241344	0.000105208	0.0011533	-
ENSSSCG00000020692	PPP4R2	protein phosphatase 4, regulatory subunit 2 [Source:HGNC Symbol;Acc:HGNC:18296]	1879	1776	1830	1585	1437	1815	68.385	69.3635	61.1446	60.3794	59.8995	56.9302	66.2977	59.0697	0.166541	0.000107962	0.00118273	-
ENSSSCG00000011580	TSEN2	TSEN2 tRNA splicing endonuclease subunit [Source:HGNC Symbol;Acc:HGNC:28422]	797	767	864	978	932	1199	11.3075	11.6777	11.2537	14.5236	15.1446	14.6609	11.413	14.7764	-0.372613	0.000109534	0.00119918	-
ENSSSCG00000003692	-	myosin regulatory light chain 2 protein isoform 1 [Source:RefSeq peptide;Acc:NP_001038037]	4793	4370	4996	3997	3789	5058	131.225	128.394	125.575	114.543	118.813	119.349	128.398	117.569	0.12712	0.000109833	0.00120169	-
ENSSSCG00000016853	RICTOR	RPTOR independent companion of MTOR, complex 2 [Source:HGNC Symbol;Acc:HGNC:28611]	2286	1816	1978	1782	1444	1913	19.952	17.009	15.8493	16.2796	14.4348	14.3899	17.6034	15.0347	0.227557	0.000110548	0.00120873	-
ENSSSCG00000030445	ZNF12	zinc finger protein 12 [Source:HGNC Symbol;Acc:HGNC:12902]	939	934	876	743	655	932	17.5101	18.6906	14.9969	14.5023	13.9893	14.9786	17.0659	14.4901	0.236048	0.000111228	0.00121539	-
ENSSSCG00000017823	-	-	405	353	370	482	425	688	13.6822	12.7976	11.4756	17.044	16.4445	20.0318	12.6518	17.8401	-0.495785	0.0001128	0.00123178	-
ENSSSCG00000007150	CENPB	centromere protein B, 80kDa [Source:HGNC Symbol;Acc:HGNC:1852]	887	903	1192	1251	1100	1633	74.6629	81.5686	92.1151	110.221	106.049	118.468	82.7822	111.579	-0.430676	0.000113033	0.00123294	-
ENSSSCG00000030325	C1QTNF6	-	148	125	184	216	202	241	2.21519	2.00777	2.52836	3.38398	3.46285	3.10884	2.25044	3.31856	-0.56035	0.000113052	0.00123294	-
ENSSSCG00000017698	CCL4	C-C motif chemokine 4 [Source:UniProtKB/Swiss-Prot;Acc:Q711P4]	12	8	13	0	4	4	1.82632	1.30654	1.81644	0	0.697287	0.524617	1.64977	0.407301	2.0181	0.000114284	0.00124559	UP
ENSSSCG00000028491	SRP9	signal recognition particle 9kDa [Source:HGNC Symbol;Acc:HGNC:11304]	1204	1190	1247	1002	983	1205	26.509	28.1169	25.2061	23.0919	24.7886	22.8658	26.6107	23.5821	0.174313	0.000114768	0.00125006	-
ENSSSCG00000013631	TMED1	transmembrane p24 trafficking protein 1 [Source:HGNC Symbol;Acc:HGNC:17291]	203	166	196	142	106	184	13.4152	11.7723	11.8913	9.82228	8.02303	10.4797	12.3596	9.44167	0.388518	0.000116062	0.00126335	-
ENSSSCG00000006636	GABPB2	GA binding protein transcription factor, beta subunit 2 [Source:HGNC Symbol;Acc:HGNC:28441]	875	855	994	822	670	865	22.1329	23.2087	23.0829	21.7635	19.4106	18.8573	22.8082	20.0104	0.188799	0.000116352	0.0012657	-
ENSSSCG00000004439	TSPYL4	TSPY-like 4 [Source:HGNC Symbol;Acc:HGNC:21559]	65	55	65	118	78	110	2.11527	1.92075	1.94196	4.0194	2.90723	3.08518	1.99266	3.33727	-0.743973	0.000116888	0.00127072	-
ENSSSCG00000012974	CFL1	cofilin 1 (non-muscle) [Source:HGNC Symbol;Acc:HGNC:1874]	2477	2423	3055	3064	3023	4151	20.4018	21.4165	23.1007	26.4153	28.5176	29.4664	21.6397	28.1331	-0.378588	0.000117073	0.00127192	-
ENSSSCG00000023165	SEMA7A	semaphorin 7A, GPI membrane anchor (John Milton Hagen blood group) [Source:HGNC Symbol;Acc:HGNC:10741]	75	76	96	58	42	70	1.87715	2.0413	2.20589	1.51947	1.20399	1.50997	2.04145	1.41114	0.53273	0.000118631	0.00128803	-
ENSSSCG00000011914	ZDHHC23	zinc finger, DHHC-type containing 23 [Source:HGNC Symbol;Acc:HGNC:28654]	188	152	182	263	209	275	4.22152	3.66276	3.75194	6.18148	5.37516	5.32202	3.87874	5.62622	-0.536578	0.000118853	0.00128961	-
ENSSSCG00000028892	-	-	846	708	911	658	662	799	24.7994	22.2719	24.5168	20.1893	22.226	20.186	23.8627	20.8671	0.193526	0.00011935	0.00129419	-
ENSSSCG00000003383	ZBTB48	zinc finger and BTB domain containing 48 [Source:HGNC Symbol;Acc:HGNC:4930]	311	278	325	247	221	292	5.99223	5.74813	5.74889	4.98139	4.87699	4.84889	5.82975	4.90242	0.249938	0.00011987	0.001299	-
ENSSSCG00000009431	DGKH	diacylglycerol kinase, eta [Source:HGNC Symbol;Acc:HGNC:2854]	1623	1340	1415	1278	934	1435	21.1724	18.7591	16.9466	17.4505	13.9551	16.1338	18.9594	15.8465	0.258749	0.000120582	0.00130589	-
ENSSSCG00000026360	CLGN	calmegin [Source:HGNC Symbol;Acc:HGNC:2060]	1111	1059	1077	940	814	1068	13.0338	13.3323	11.5997	11.5428	10.9374	10.7984	12.6553	11.0929	0.190108	0.000120661	0.00130591	-
ENSSSCG00000022611	CAPRIN2	caprin family member 2 [Source:HGNC Symbol;Acc:HGNC:21259]	404	391	436	514	458	661	5.1167	5.31422	5.06955	6.81393	6.64365	7.21511	5.16682	6.89089	-0.415414	0.000120792	0.0013065	-
ENSSSCG00000015107	VPS11	vacuolar protein sorting 11 homolog (S. cerevisiae) [Source:HGNC Symbol;Acc:HGNC:14583]	2252	1997	2511	2724	2403	3388	32.0209	30.4717	32.7782	40.5413	39.1337	41.5184	31.7569	40.3978	-0.347205	0.000121926	0.00131793	-
ENSSSCG00000008412	PSME4	proteasome activator subunit 4 [Source:HGNC Symbol;Acc:HGNC:20635]	12352	10510	11504	10164	8818	11624	84.3785	77.0462	72.1467	72.6749	68.9917	68.4356	77.8571	70.0341	0.152772	0.000125534	0.00135607	-
ENSSSCG00000030756	CH242-236H7.3	-	12	6	17	53	18	33	0.863721	0.463464	1.12334	3.99294	1.48391	2.04712	0.816843	2.50799	-1.6184	0.000125744	0.00135748	DOWN
ENSSSCG00000013716	-	-	116	114	86	62	58	90	2.99967	3.16354	2.04168	1.67816	1.71781	2.0058	2.73496	1.80059	0.603052	0.000126738	0.00136735	-
ENSSSCG00000006502	ARHGEF2	Rho/Rac guanine nucleotide exchange factor (GEF) 2 [Source:HGNC Symbol;Acc:HGNC:682]	4336	4036	4977	3815	3484	4801	47.8037	47.7504	50.3747	44.0242	43.9929	45.6179	48.6429	44.545	0.126966	0.0001276	0.00137577	-
ENSSSCG00000004847	MPHOSPH10	M-phase phosphoprotein 10 (U3 small nucleolar ribonucleoprotein) [Source:HGNC Symbol;Acc:HGNC:7213]	1631	1456	1665	1367	1283	1593	24.723	23.6845	23.1705	21.6891	22.2745	20.8111	23.8593	21.5916	0.144085	0.000128441	0.00138396	-
ENSSSCG00000007789	-	-	8440	7682	9626	7690	6569	9061	37.0355	36.1747	38.7789	35.3206	33.0148	34.2677	37.3297	34.201	0.126285	0.000128754	0.00138646	-
ENSSSCG00000027638	-	-	57	41	44	30	27	24	1.47904	1.14169	1.04816	0.814794	0.802422	0.536732	1.22296	0.717983	0.768362	0.000128936	0.00138755	-
ENSSSCG00000004986	TRAPPC6B	trafficking protein particle complex 6B [Source:HGNC Symbol;Acc:HGNC:23066]	989	1015	981	865	736	944	23.2715	25.63	21.1919	21.3044	19.8353	19.144	23.3645	20.0946	0.217511	0.000129772	0.00139566	-
ENSSSCG00000012653	ZDHHC9	zinc finger, DHHC-type containing 9 [Source:HGNC Symbol;Acc:HGNC:18475]	1565	1246	1512	1644	1750	2327	9.15739	7.824	8.12236	10.069	11.7281	11.7351	8.36792	11.1774	-0.417641	0.000130806	0.00140589	-
ENSSSCG00000003519	-	-	6	7	6	18	13	26	0.320603	0.401385	0.294332	1.00668	0.795527	1.19725	0.338774	0.999819	-1.56135	0.000131129	0.00140848	DOWN
ENSSSCG00000013453	PLEKHJ1	pleckstrin homology domain containing, family J member 1 [Source:HGNC Symbol;Acc:HGNC:18211]	530	534	636	424	407	607	18.108	19.579	19.9492	15.1631	15.9266	17.8738	19.2121	16.3211	0.235273	0.000132149	0.00141854	-
ENSSSCG00000023083	-	-	782	746	818	669	561	819	17.4816	17.8965	16.7881	15.654	14.3638	15.7794	17.3887	15.2657	0.187853	0.000132826	0.00142491	-
ENSSSCG00000007438	NCOA5	nuclear receptor coactivator 5 [Source:HGNC Symbol;Acc:HGNC:15909]	2458	2318	2872	2221	2003	2675	30.9315	31.303	33.18	29.2545	28.8691	29.0118	31.8049	29.0451	0.130951	0.000134975	0.00144706	-
ENSSSCG00000017773	-	-	4322	3951	4679	3864	3385	4553	33.2079	32.5775	33.0053	31.0756	29.7885	30.1499	32.9302	30.338	0.118286	0.000135191	0.00144846	-
ENSSSCG00000016497	DENND2A	DENN/MADD domain containing 2A [Source:HGNC Symbol;Acc:HGNC:22212]	490	481	582	689	591	748	3.43393	3.61739	3.74448	5.05406	4.74368	4.51783	3.5986	4.77186	-0.407115	0.000135492	0.00145078	-
ENSSSCG00000005593	OLFML2A	Olfactomedin-like protein 2A [Source:UniProtKB/Swiss-Prot;Acc:A2BD09]	3724	3387	4105	4542	4152	5226	27.3754	26.719	27.7037	34.9481	34.9575	33.1095	27.266	34.3384	-0.332717	0.000136972	0.00146571	-
ENSSSCG00000007927	PPL	periplakin [Source:HGNC Symbol;Acc:HGNC:9273]	1142	1057	1277	1470	1234	1695	9.11056	9.04915	9.35284	12.275	11.2753	11.6542	9.17085	11.7348	-0.355667	0.00013817	0.00147759	-
ENSSSCG00000006000	TAF2	TAF2 RNA polymerase II, TATA box binding protein (TBP)-associated factor, 150kDa [Source:HGNC Symbol;Acc:HGNC:11536]	4066	3652	3923	3402	3109	3861	26.8582	25.8877	23.7903	23.5217	23.5214	21.9807	25.5121	23.0079	0.14905	0.000139504	0.00149093	-
ENSSSCG00000024463	PJA1	praja ring finger 1, E3 ubiquitin protein ligase [Source:HGNC Symbol;Acc:HGNC:16648]	734	772	886	964	906	1246	12.4636	14.0676	13.8119	17.1337	17.6201	18.2347	13.4477	17.6628	-0.393355	0.00014121	0.00150821	-
ENSSSCG00000004997	PRPF39	pre-mRNA processing factor 39 [Source:HGNC Symbol;Acc:HGNC:20314]	1558	1437	1511	1361	1142	1350	24.8411	24.5874	22.1177	22.7136	20.8546	18.5511	23.8487	20.7064	0.203836	0.00014241	0.0015182	-
ENSSSCG00000022623	CDADC1	cytidine and dCMP deaminase domain containing 1 [Source:HGNC Symbol;Acc:HGNC:20299]	2577	2364	2561	2185	1974	2589	19.2188	18.9196	17.5345	17.0564	16.8613	16.6409	18.5576	16.8529	0.13902	0.000142268	0.0015182	-
ENSSSCG00000023383	-	-	149	143	191	230	197	257	3.05584	3.14727	3.59626	4.9374	4.62746	4.54264	3.26646	4.7025	-0.525701	0.000142411	0.0015182	-
ENSSSCG00000001880	SIN3A	SIN3 transcription regulator family member A [Source:HGNC Symbol;Acc:HGNC:19353]	2564	2389	2743	3161	2791	3639	23.055	23.0524	22.6436	29.7507	28.7435	28.2008	22.917	28.8983	-0.334565	0.000142791	0.0015213	-
ENSSSCG00000000111	BAIAP2L2	BAI1-associated protein 2-like 2 [Source:HGNC Symbol;Acc:HGNC:26203]	78	74	90	46	56	65	2.0147	2.05117	2.13419	1.24365	1.65669	1.44697	2.06669	1.44911	0.512158	0.00014316	0.00152332	-
ENSSSCG00000028727	-	-	65	57	108	49	43	38	7.87699	7.41274	12.0156	6.21545	5.96821	3.96887	9.10177	5.38417	0.757422	0.000143116	0.00152332	-
ENSSSCG00000030119	-	-	1995	1894	2093	1723	1574	2112	37.3252	38.027	35.9502	33.7419	33.7284	34.0553	37.1008	33.8419	0.13264	0.000144764	0.00153943	-
ENSSSCG00000010327	POLR3A	polymerase (RNA) III (DNA directed) polypeptide A, 155kDa [Source:HGNC Symbol;Acc:HGNC:30074]	2787	2497	2985	2439	2109	2947	15.6942	15.0895	15.4319	14.376	13.6023	14.3026	15.4052	14.0936	0.128375	0.000145003	0.00154011	-
ENSSSCG00000017396	PSMC3IP	PSMC3 interacting protein [Source:HGNC Symbol;Acc:HGNC:17928]	136	157	187	227	209	255	9.39979	11.6448	11.8657	16.4221	16.5446	15.1898	10.9701	16.0522	-0.549195	0.000145009	0.00154011	-
ENSSSCG00000003558	RPS6KA1	ribosomal protein S6 kinase, 90kDa, polypeptide 1 [Source:RefSeq peptide;Acc:NP_001230143]	1235	1115	1477	1592	1398	1870	22.9635	22.2484	25.213	30.9841	29.7722	29.9671	23.475	30.2411	-0.365388	0.000145843	0.00154704	-
ENSSSCG00000010379	FRMPD2	FERM and PDZ domain containing 2 [Source:HGNC Symbol;Acc:HGNC:28572]	0	0	0	4	4	6	0	0	0	0.0478281	0.0523362	0.0590692	0	0.0530778	#NAME?	0.000145791	0.00154704	DOWN
ENSSSCG00000017573	XYLT2	xylosyltransferase II [Source:HGNC Symbol;Acc:HGNC:15517]	365	324	428	510	414	568	7.47222	7.11796	8.04403	10.9283	9.70709	10.0216	7.54474	10.219	-0.43771	0.000146231	0.00155019	-
ENSSSCG00000010484	NOC3L	nucleolar complex protein 3 homolog [Source:RefSeq peptide;Acc:NP_001137587]	3147	2870	3005	2609	2423	2908	29.2876	28.6631	25.6747	25.4148	25.827	23.3246	27.8751	24.8555	0.165417	0.00014748	0.00156209	-
ENSSSCG00000018090	-	-	117	105	105	164	144	176	75.5517	72.7615	62.2472	110.848	106.501	97.9494	70.1868	105.099	-0.582483	0.000147536	0.00156209	-
ENSSSCG00000008961	MTHFD2L	methylenetetrahydrofolate dehydrogenase (NADP+ dependent) 2-like [Source:HGNC Symbol;Acc:HGNC:31865]	230	228	272	363	275	379	10.4172	11.0819	11.3101	17.2091	14.2656	14.7944	10.9364	15.423	-0.495945	0.000149108	0.00157776	-
ENSSSCG00000002623	-	glutathione S-transferase alpha M14 [Source:RefSeq peptide;Acc:NP_999554]	855	901	1032	1166	1056	1364	39.5979	44.78	43.8792	56.5236	56.0147	54.4443	42.7524	55.6609	-0.38066	0.000149312	0.00157893	-
ENSSSCG00000004093	IYD	iodotyrosine deiodinase [Source:HGNC Symbol;Acc:HGNC:21071]	131	125	111	157	198	223	2.82781	2.89563	2.19977	3.54734	4.89527	4.14873	2.64107	4.19712	-0.668276	0.000149599	0.00158	-
ENSSSCG00000029574	-	-	210	206	324	170	153	223	4.6554	4.9007	6.59411	3.94469	3.88474	4.26064	5.3834	4.03003	0.417729	0.000149596	0.00158	-
ENSSSCG00000002533	WDR20	WD repeat domain 20 [Source:HGNC Symbol;Acc:HGNC:19667]	340	317	383	267	211	367	8.54287	8.54747	8.8348	7.02199	6.07211	7.94736	8.64171	7.01382	0.301117	0.000150057	0.00158386	-
ENSSSCG00000027786	ZBTB21	zinc finger and BTB domain containing 21 [Source:HGNC Symbol;Acc:HGNC:13083]	107	104	148	89	67	104	1.51238	1.57748	1.92049	1.31672	1.08463	1.2669	1.67012	1.22275	0.449822	0.000152401	0.0016076	-
ENSSSCG00000023190	SPIN1	spindlin 1 [Source:HGNC Symbol;Acc:HGNC:11243]	242	203	278	346	300	355	25.1467	22.6369	26.5207	37.6329	35.7043	31.7927	24.7681	35.0433	-0.500656	0.000152724	0.00161002	-
ENSSSCG00000000190	TUBA1B	Tubulin alpha-1B chain [Source:UniProtKB/Swiss-Prot;Acc:Q2XVP4]	35213	33876	41252	42774	39283	57651	971.135	1002.59	1044.47	1234.76	1240.83	1370.3	1006.06	1281.96	-0.349634	0.000154125	0.00162379	-
ENSSSCG00000004056	DYNLT1	dynein light chain Tctex-type 1 [Source:RefSeq peptide;Acc:NP_001138857]	309	286	342	381	369	502	36.4683	36.2223	37.0558	47.066	49.8788	51.0614	36.5821	49.3354	-0.431484	0.000154737	0.00162923	-
ENSSSCG00000024887	AGO3	argonaute RISC catalytic component 3 [Source:HGNC Symbol;Acc:HGNC:18421]	797	609	661	597	449	617	21.1295	17.3262	16.0881	16.5665	13.6336	14.0977	18.1813	14.7659	0.300181	0.000156522	0.00164701	-
ENSSSCG00000029321	-	-	25	29	29	56	44	54	1.44505	1.79886	1.53891	3.38815	2.91295	2.69012	1.59428	2.99707	-0.910652	0.000157572	0.00165703	-
ENSSSCG00000030605	POLR2M	polymerase (RNA) II (DNA directed) polypeptide M [Source:HGNC Symbol;Acc:HGNC:14862]	2392	2187	2513	1984	1884	2552	27.2007	26.6883	26.2352	23.6149	24.5376	25.011	26.7081	24.3878	0.131114	0.000157875	0.0016592	-
ENSSSCG00000020738	EBP	emopamil binding protein (sterol isomerase) [Source:HGNC Symbol;Acc:HGNC:3133]	1007	961	1297	1353	1200	1686	38.8049	39.7406	45.885	54.5734	52.9628	55.9948	41.4769	54.5103	-0.394223	0.000158993	0.00166992	-
ENSSSCG00000001646	GLTSCR1L	GLTSCR1-like [Source:HGNC Symbol;Acc:HGNC:21111]	908	793	1027	772	683	946	6.0411	5.66183	6.27297	5.37616	5.20455	5.42442	5.99197	5.33504	0.16753	0.000159357	0.00167271	-
ENSSSCG00000003739	ZNF397	zinc finger protein 397 [Source:HGNC Symbol;Acc:HGNC:18818]	34	42	49	29	21	13	0.478771	0.634685	0.633456	0.42744	0.338693	0.157775	0.582304	0.307969	0.918987	0.000159694	0.00167418	-
ENSSSCG00000027450	-	-	18	19	26	36	36	54	1.21259	1.37353	1.608	2.53838	2.77756	3.13513	1.39804	2.81702	-1.01077	0.000159621	0.00167418	DOWN
ENSSSCG00000030359	ARHGEF3	Rho guanine nucleotide exchange factor (GEF) 3 [Source:HGNC Symbol;Acc:HGNC:683]	650	644	702	542	504	702	8.58345	9.12616	8.51057	7.49158	7.62275	7.98948	8.74006	7.70127	0.182547	0.000159959	0.00167593	-
ENSSSCG00000014023	RUFY1	RUN and FYVE domain containing 1 [Source:HGNC Symbol;Acc:HGNC:19760]	1102	1016	1199	1345	1219	1601	13.4993	13.356	13.4841	17.2455	17.1027	16.9026	13.4465	17.0836	-0.345387	0.000160132	0.00167671	-
ENSSSCG00000012583	ACSL4	acyl-CoA synthetase long-chain family member 4 [Source:HGNC Symbol;Acc:HGNC:3571]	9893	8722	9405	8042	7320	9933	80.777	76.4239	70.5004	68.7304	68.4547	69.8992	75.9004	69.0281	0.136925	0.000160921	0.00168394	-
ENSSSCG00000000862	-	-	3817	3536	3949	4727	4014	5415	27.1752	27.0157	25.8113	35.2258	32.7311	33.2262	26.6674	33.7277	-0.338856	0.000162896	0.00170313	-
ENSSSCG00000008844	KDR	kinase insert domain receptor [Source:HGNC Symbol;Acc:HGNC:6307]	15	8	4	1	1	2	0.0703111	0.0402408	0.0172121	0.00490401	0.00537042	0.00808106	0.042588	0.0061185	2.7992	0.000162954	0.00170313	UP
ENSSSCG00000022301	EIF4EBP1	eukaryotic translation initiation factor 4E binding protein 1 [Source:HGNC Symbol;Acc:HGNC:3288]	1833	1779	2060	2158	2155	2876	116.043	120.861	119.729	142.999	156.256	156.92	118.878	152.059	-0.355149	0.000164414	0.00171594	-
ENSSSCG00000024592	ANKRD17	ankyrin repeat domain-containing protein 17 [Source:RefSeq peptide;Acc:NP_001188312]	14230	13128	14806	13037	10853	14311	81.7828	80.9672	78.121	78.426	71.4396	70.8858	80.2903	73.5838	0.125839	0.000164482	0.00171594	-
ENSSSCG00000027686	YTHDF2	YTH N(6)-methyladenosine RNA binding protein 2 [Source:HGNC Symbol;Acc:HGNC:31675]	3521	3238	3817	3217	2718	3659	77.0356	76.0249	76.6692	73.6719	68.1094	68.9954	76.5766	70.2589	0.124222	0.000164294	0.00171594	-
ENSSSCG00000025513	SNORD22	Small nucleolar RNA SNORD22 [Source:RFAM;Acc:RF00099]	18	13	13	30	26	42	6.45751	5.00461	4.28162	11.2648	10.6828	12.9857	5.24791	11.6444	-1.14983	0.000165488	0.00172538	DOWN
ENSSSCG00000023156	-	-	112	107	157	197	165	197	2.58163	2.64676	3.32239	4.75303	4.35608	3.9136	2.85026	4.3409	-0.606902	0.000166001	0.00172968	-
ENSSSCG00000012318	MAGED1	melanoma antigen family D1 [Source:HGNC Symbol;Acc:HGNC:6813]	1294	1226	1368	1593	1431	1857	7.87653	8.00839	7.64469	10.1494	9.97638	9.74192	7.8432	9.95591	-0.344111	0.000167264	0.00174177	-
ENSSSCG00000000031	MCAT	malonyl CoA:ACP acyltransferase (mitochondrial) [Source:HGNC Symbol;Acc:HGNC:29622]	359	356	436	494	448	573	3.55008	3.77788	3.95826	5.11325	5.07405	4.8835	3.76207	5.0236	-0.417193	0.000167521	0.00174339	-
ENSSSCG00000015410	PHTF2	putative homeodomain transcription factor 2 [Source:HGNC Symbol;Acc:HGNC:13411]	587	567	545	498	399	495	16.1987	16.7911	13.8074	14.3845	12.6109	11.7728	15.599	12.9228	0.271545	0.000169192	0.0017597	-
ENSSSCG00000004166	AHI1	Abelson helper integration site 1 [Source:HGNC Symbol;Acc:HGNC:21575]	1033	837	909	824	649	844	9.09672	7.90976	7.34889	7.59516	6.54578	6.40559	8.11846	6.84884	0.245345	0.000169324	0.00176	-
ENSSSCG00000005481	RGS3	regulator of G-protein signaling 3 [Source:HGNC Symbol;Acc:HGNC:9999]	182	227	286	152	148	214	5.41945	7.25376	7.8185	4.73754	5.04754	5.49199	6.83057	5.09235	0.423673	0.000169636	0.0017611	-
ENSSSCG00000009492	GPR180	G protein-coupled receptor 180 [Source:HGNC Symbol;Acc:HGNC:28899]	635	579	590	851	658	920	6.63197	6.48934	5.6571	9.303	7.87095	8.28111	6.25947	8.48502	-0.438878	0.00016954	0.0017611	-
ENSSSCG00000003965	CCDC30	coiled-coil domain containing 30 [Source:HGNC Symbol;Acc:HGNC:26103]	89	82	101	147	143	134	1.96146	1.93935	2.04355	3.39105	3.6096	2.54523	1.98145	3.18196	-0.683355	0.000169861	0.00176236	-
ENSSSCG00000003690	DLGAP1	discs, large (Drosophila) homolog-associated protein 1 [Source:HGNC Symbol;Acc:HGNC:2905]	909	880	917	757	717	895	9.51121	9.88117	8.80875	8.29074	8.59258	8.07099	9.40038	8.3181	0.176464	0.000170759	0.0017706	-
ENSSSCG00000012327	HSD17B10	hydroxysteroid (17-beta) dehydrogenase 10 [Source:HGNC Symbol;Acc:HGNC:4800]	862	807	955	1013	1004	1350	12.7834	12.843	13.0022	15.7244	17.0532	17.2547	12.8762	16.6775	-0.373188	0.000171045	0.00177241	-
ENSSSCG00000020926	SDHB	-	2089	1892	2415	2471	2435	3133	71.5895	69.5802	75.9803	88.6357	95.5746	92.5344	72.3834	92.2482	-0.349863	0.000171142	0.00177241	-
ENSSSCG00000013637	QTRT1	queuine tRNA-ribosyltransferase 1 [Source:HGNC Symbol;Acc:HGNC:23797]	518	451	638	453	364	524	17.9973	16.8155	20.3504	16.4741	14.4848	15.6907	18.3877	15.5499	0.24184	0.000171659	0.0017767	-
ENSSSCG00000023494	-	-	80	70	82	58	43	60	5.76735	5.41553	5.42718	4.37665	3.55046	3.72799	5.53668	3.88504	0.511094	0.000172012	0.00177927	-
ENSSSCG00000005895	C8orf82	chromosome 8 open reading frame 82 [Source:HGNC Symbol;Acc:HGNC:33826]	417	387	573	573	620	709	28.6897	28.5729	36.1925	41.2639	48.8556	42.0406	31.1517	44.0534	-0.499941	0.000172989	0.00178829	-
ENSSSCG00000029695	-	-	71	60	50	38	31	43	2.74773	2.49183	1.77646	1.53928	1.37407	1.4342	2.33867	1.44918	0.690451	0.000175877	0.00181704	-
ENSSSCG00000024478	U1	U1 spliceosomal RNA [Source:RFAM;Acc:RF00003]	45	51	86	31	34	40	12.4029	15.0847	21.7613	8.94335	10.733	9.50166	16.4163	9.72602	0.755209	0.000176515	0.00182252	-
ENSSSCG00000016609	SLC13A1	solute carrier family 13 (sodium/sulfate symporter), member 1 [Source:HGNC Symbol;Acc:HGNC:10916]	89	79	62	56	32	54	1.13997	1.08589	0.729067	0.750789	0.469453	0.59611	0.984974	0.605451	0.702076	0.000177861	0.00183531	-
ENSSSCG00000009831	CUX2	cut-like homeobox 2 [Source:HGNC Symbol;Acc:HGNC:19347]	309	290	339	239	204	330	1.54165	1.55267	1.55274	1.2481	1.16571	1.41897	1.54902	1.27759	0.277928	0.000178162	0.0018373	-
ENSSSCG00000029843	NPHP4	nephronophthisis 4 [Source:HGNC Symbol;Acc:HGNC:19104]	200	149	223	146	105	178	3.0687	2.45337	3.14124	2.34477	1.8452	2.35383	2.88777	2.18127	0.404789	0.000178269	0.0018373	-
ENSSSCG00000016999	TLX3	T-cell leukemia homeobox 3 [Source:HGNC Symbol;Acc:HGNC:13532]	118	118	148	95	82	114	6.00655	6.44581	6.91637	5.06166	4.78068	5.00126	6.45624	4.94787	0.383888	0.000181782	0.00187238	-
ENSSSCG00000009043	ABCE1	ATP-binding cassette, sub-family E (OABP), member 1 [Source:HGNC Symbol;Acc:HGNC:69]	16437	15707	16768	14366	13271	16913	205.698	210.938	192.647	188.178	190.215	182.415	203.094	186.936	0.119607	0.000182273	0.0018763	-
ENSSSCG00000019586	SNORA17	Small nucleolar RNA SNORA17 [Source:RFAM;Acc:RF00560]	6	3	7	16	14	18	2.20512	1.18296	2.36162	6.15467	5.89271	5.7009	1.91657	5.91609	-1.62612	0.000182522	0.00187773	DOWN
ENSSSCG00000008298	DUSP11	dual specificity phosphatase 11 (RNA/RNP complex 1-interacting) [Source:HGNC Symbol;Acc:HGNC:3066]	662	591	703	530	537	530	53.5305	51.2844	52.1882	44.8585	49.7337	36.9362	52.3344	43.8428	0.255419	0.000183728	0.00188899	-
ENSSSCG00000000469	LEMD3	LEM domain containing 3 [Source:HGNC Symbol;Acc:HGNC:28887]	617	459	649	477	428	517	9.30891	7.43156	8.98943	7.53281	7.39588	6.72259	8.57663	7.21709	0.248993	0.00018401	0.00189076	-
ENSSSCG00000013411	WEE1	WEE1 G2 checkpoint kinase [Source:HGNC Symbol;Acc:HGNC:12761]	2302	1971	2223	1826	1712	2281	28.7921	26.455	25.5258	23.9053	24.5247	24.5881	26.9243	24.3394	0.145618	0.000185097	0.00190078	-
ENSSSCG00000021035	-	-	1343	405	480	345	306	403	14.7488	4.77297	4.83943	3.96575	3.84888	3.81432	8.1204	3.87632	1.06686	0.000188158	0.00193105	UP
ENSSSCG00000029803	-	-	172	180	224	269	229	307	2.01626	2.26436	2.41068	3.30062	3.07459	3.10162	2.23043	3.15894	-0.502118	0.000190047	0.00194926	-
ENSSSCG00000016138	CREB1	cAMP responsive element binding protein 1 [Source:HGNC Symbol;Acc:HGNC:2345]	386	361	375	314	246	374	26.9674	27.0653	24.0522	22.9618	19.6843	22.5193	26.0283	21.7218	0.260937	0.000190184	0.0019495	-
ENSSSCG00000030130	DPYSL2	dihydropyrimidinase-like 2 [Source:HGNC Symbol;Acc:HGNC:3014]	3253	3170	3827	4035	3776	4945	32.6977	34.1937	35.3154	42.4523	43.4708	42.8382	34.0689	42.9204	-0.333208	0.000191979	0.00196671	-
ENSSSCG00000002135	PNP	purine nucleoside phosphorylase [Source:HGNC Symbol;Acc:HGNC:7892]	771	704	895	644	611	824	37.595	36.8385	40.0656	32.8691	34.1232	34.6286	38.1664	33.8736	0.172142	0.000192268	0.0019685	-
ENSSSCG00000002352	ZNF410	zinc finger protein 410 [Source:HGNC Symbol;Acc:HGNC:20144]	1651	1505	1639	1297	1306	1662	12.945	12.6633	11.798	10.6444	11.7282	11.231	12.4688	11.2012	0.154665	0.000192923	0.00197402	-
ENSSSCG00000021941	-	-	53	66	89	46	38	48	1.69908	2.27058	2.61938	1.54354	1.39526	1.3262	2.19634	1.42167	0.627522	0.000193821	0.00198202	-
ENSSSCG00000004464	FAM46A	family with sequence similarity 46, member A [Source:HGNC Symbol;Acc:HGNC:18345]	78	60	83	52	40	59	1.10663	0.913515	1.08109	0.772215	0.649979	0.721427	1.03375	0.714541	0.532794	0.000194319	0.00198591	-
ENSSSCG00000026466	-	solute carrier family 23 member 2 [Source:RefSeq peptide;Acc:NP_999343]	4064	3706	4281	3569	3144	4308	33.7684	33.0458	32.6569	31.0405	29.9207	30.8507	33.157	30.604	0.115597	0.000194908	0.00199075	-
ENSSSCG00000029549	SNORD22	Small nucleolar RNA SNORD22 [Source:RFAM;Acc:RF00099]	9	4	8	18	15	26	3.17831	1.51579	2.5937	6.65353	6.06711	7.91307	2.42927	6.8779	-1.50145	0.000196043	0.00200114	DOWN
ENSSSCG00000010116	SLC25A1	-	1491	1506	1869	1918	1785	2565	43.3972	47.0395	49.9421	58.433	59.5052	64.3434	46.7929	60.7605	-0.376843	0.000196273	0.00200229	-
ENSSSCG00000013083	CPSF7	cleavage and polyadenylation specific factor 7, 59kDa [Source:HGNC Symbol;Acc:HGNC:30098]	1655	1455	1847	1391	1287	1777	24.3836	23.0047	24.9828	21.4513	21.7176	22.5642	24.1237	21.911	0.138796	0.000197275	0.00201131	-
ENSSSCG00000021208	SEPP1	selenoprotein P, plasma, 1 [Source:HGNC Symbol;Acc:HGNC:10751]	2946	2741	2914	3566	3312	3994	58.8442	58.7535	53.436	74.5552	75.7694	68.7561	57.0112	73.0269	-0.357181	0.000197599	0.00201341	-
ENSSSCG00000016510	UBN2	ubinuclein 2 [Source:HGNC Symbol;Acc:HGNC:21931]	1011	921	895	860	597	827	10.5932	10.3559	8.60937	9.43191	7.16445	7.46816	9.85283	8.0215	0.296665	0.00019809	0.00201601	-
ENSSSCG00000023176	TROAP	trophinin associated protein [Source:HGNC Symbol;Acc:HGNC:12327]	278	224	346	204	210	242	5.64769	4.88346	6.4532	4.33791	4.88626	4.23714	5.66145	4.48711	0.335387	0.000198085	0.00201601	-
ENSSSCG00000010686	BAG3	BCL2-associated athanogene 3 [Source:HGNC Symbol;Acc:HGNC:939]	1664	1663	2038	1452	1437	1874	28.9403	31.0381	32.5407	26.4327	28.6246	28.09	30.8397	27.7157	0.154084	0.000200088	0.00203513	-
ENSSSCG00000010545	CPN1	carboxypeptidase N, polypeptide 1 [Source:HGNC Symbol;Acc:HGNC:2312]	0	1	0	2	8	9	0	0.0291743	0	0.056902	0.249061	0.210827	0.00972478	0.172263	-4.14681	0.000200331	0.00203638	DOWN
ENSSSCG00000030676	KRTCAP3	keratinocyte associated protein 3 [Source:HGNC Symbol;Acc:HGNC:28943]	23	17	25	11	7	11	0.968905	0.768545	0.966872	0.485023	0.337746	0.399376	0.901441	0.407382	1.14585	0.000201204	0.00204404	UP
ENSSSCG00000016215	TUBA4A	tubulin, alpha 4a [Source:HGNC Symbol;Acc:HGNC:12407]	4189	3859	4470	4857	4465	6408	128.199	126.737	125.59	155.585	156.505	169.017	126.842	160.369	-0.338362	0.000202196	0.00205289	-
ENSSSCG00000014326	KIF20A	kinesin family member 20A [Source:HGNC Symbol;Acc:HGNC:9787]	2629	2504	2895	3176	2924	3852	36.5423	37.3502	36.9426	46.2073	46.5495	46.1449	36.945	46.3006	-0.32565	0.000203534	0.00206525	-
ENSSSCG00000015097	DDX6	DEAD (Asp-Glu-Ala-Asp) box helicase 6 [Source:HGNC Symbol;Acc:HGNC:2747]	19564	17514	18761	16713	14621	19096	132.127	126.933	116.323	118.145	113.095	111.15	125.128	114.13	0.132722	0.000204683	0.00207567	-
ENSSSCG00000010095	CRKL	v-crk avian sarcoma virus CT10 oncogene homolog-like [Source:HGNC Symbol;Acc:HGNC:2363]	8907	7744	9623	7537	6850	9570	87.3535	81.502	86.6428	77.37	76.9435	80.8897	85.1661	78.4011	0.119406	0.000206463	0.00209124	-
ENSSSCG00000027792	C12orf45	chromosome 12 open reading frame 45 [Source:HGNC Symbol;Acc:HGNC:28628]	269	276	334	225	218	281	19.7071	21.6987	22.4641	17.2535	18.2919	17.7423	21.29	17.7626	0.261333	0.00020643	0.00209124	-
ENSSSCG00000028790	ANKRD16	ankyrin repeat domain 16 [Source:HGNC Symbol;Acc:HGNC:23471]	44	44	54	70	70	93	1.04678	1.12333	1.17941	1.74312	1.90735	1.90684	1.11651	1.85244	-0.730433	0.000207294	0.0020984	-
ENSSSCG00000011458	ACTR8	ARP8 actin-related protein 8 homolog (yeast) [Source:HGNC Symbol;Acc:HGNC:14672]	487	440	526	430	353	465	11.4355	11.0874	11.3392	10.5686	9.49362	9.41044	11.2874	9.82423	0.200295	0.000207906	0.00210335	-
ENSSSCG00000016266	-	-	7634	7007	7438	6574	5895	7320	89.8621	88.5137	80.3811	80.999	79.4769	74.2622	86.2523	78.246	0.140546	0.000208927	0.00211243	-
ENSSSCG00000000167	RIC8B	RIC8 guanine nucleotide exchange factor B [Source:HGNC Symbol;Acc:HGNC:25555]	348	278	384	276	241	315	7.40943	6.35191	7.50604	6.15093	5.87699	5.78027	7.08912	5.93606	0.256102	0.000209908	0.00212109	-
ENSSSCG00000008881	RAPGEF2	Rap guanine nucleotide exchange factor (GEF) 2 [Source:HGNC Symbol;Acc:HGNC:16854]	3184	2959	3384	2882	2403	3363	20.3453	20.2903	19.8515	19.2757	17.5864	18.5204	20.1624	18.4608	0.1272	0.000210822	0.00212906	-
ENSSSCG00000002408	ADCK1	aarF domain containing kinase 1 [Source:HGNC Symbol;Acc:HGNC:19038]	244	220	270	191	138	250	8.03296	7.77253	8.1606	6.58179	5.2035	7.09345	7.98869	6.29291	0.344232	0.000212274	0.00214246	-
ENSSSCG00000004570	TPM1	tropomyosin 1 (alpha) [Source:HGNC Symbol;Acc:HGNC:12010]	3382	3268	3697	4109	4000	4799	135.646	140.659	136.13	172.502	183.749	165.888	137.478	174.046	-0.340266	0.000215282	0.00217153	-
ENSSSCG00000021756	FOPNL	FGFR1OP N-terminal like [Source:HGNC Symbol;Acc:HGNC:26435]	502	521	503	401	359	528	38.2009	42.5462	35.1407	31.9403	31.2894	34.6286	38.6293	32.6194	0.243962	0.000215653	0.00217399	-
ENSSSCG00000008953	CXCL8	Interleukin-8 [Source:UniProtKB/Swiss-Prot;Acc:P26894]	5	9	5	0	0	2	0.108596	0.209783	0.0997072	0	0	0.0374463	0.139362	0.0124821	3.48091	0.000216177	0.0021767	UP
ENSSSCG00000015569	SWT1	SWT1 RNA endoribonuclease homolog [Source:HGNC Symbol;Acc:HGNC:16785]	807	677	779	666	532	760	12.6835	11.4185	11.2403	10.9564	9.5766	10.2947	11.7808	10.2759	0.197174	0.000216068	0.0021767	-
ENSSSCG00000002387	GPATCH2L	G patch domain containing 2-like [Source:HGNC Symbol;Acc:HGNC:20210]	541	455	518	445	372	454	12.6313	11.4003	11.1033	10.8752	9.94778	9.13562	11.7116	9.98619	0.229936	0.000216574	0.00217941	-
ENSSSCG00000025554	FEM1A	fem-1 homolog a (C. elegans) [Source:HGNC Symbol;Acc:HGNC:16934]	846	805	960	760	663	900	21.1042	21.55	21.9858	19.8443	18.9428	19.3496	21.5466	19.3789	0.152977	0.000218126	0.00219373	-
ENSSSCG00000014859	SERPINH1	serpin peptidase inhibitor, clade H (heat shock protein 47), member 1, (collagen binding protein 1) [Source:HGNC Symbol;Acc:HGNC:1546]	1760	1702	2139	1561	1480	1975	125.284	130.016	139.787	116.308	120.664	121.166	131.695	119.379	0.141652	0.000218906	0.00220028	-
ENSSSCG00000018095	-	-	30	37	38	54	68	66	19.9421	26.3941	23.1903	37.5722	51.7712	37.8116	23.1755	42.385	-0.870952	0.000219307	0.00220172	-
ENSSSCG00000025610	AGAP3	ArfGAP with GTPase domain, ankyrin repeat and PH domain 3 [Source:HGNC Symbol;Acc:HGNC:16923]	1104	723	955	1201	1118	1524	10.3705	7.28823	8.23581	11.8086	12.0283	12.3381	8.63151	12.0583	-0.482345	0.00021925	0.00220172	-
ENSSSCG00000014291	AFF4	AF4/FMR2 family, member 4 [Source:HGNC Symbol;Acc:HGNC:17869]	3712	3328	3959	3385	2818	3742	39.4334	37.9396	38.6113	37.6392	34.287	34.2604	38.6615	35.3955	0.127329	0.000219634	0.0022037	-
ENSSSCG00000011892	-	-	69	63	59	107	88	108	1.84989	1.81255	1.45218	3.00265	2.70217	2.49548	1.70487	2.73344	-0.681052	0.000219858	0.00220465	-
ENSSSCG00000017158	-	-	60	57	79	99	106	106	0.633971	0.646319	0.766325	1.09491	1.28278	0.965278	0.682205	1.11432	-0.707891	0.000223583	0.00224069	-
ENSSSCG00000009420	NUFIP1	nuclear fragile X mental retardation protein interacting protein 1 [Source:HGNC Symbol;Acc:HGNC:8057]	2465	2339	2618	2211	2015	2440	47.8619	48.7368	46.6676	44.9352	44.8105	40.8314	47.7554	43.5257	0.133796	0.00022377	0.00224124	-
ENSSSCG00000008600	PUM2	pumilio RNA-binding family member 2 [Source:HGNC Symbol;Acc:HGNC:14958]	6400	5862	6639	5585	5105	6616	44.0456	43.2934	41.9468	40.2319	40.2393	39.2419	43.0953	39.9044	0.110982	0.000224258	0.00224482	-
ENSSSCG00000002898	-	-	288	231	335	201	216	261	4.39653	3.78427	4.69499	3.21173	3.77663	3.43392	4.29193	3.47409	0.304991	0.000226412	0.00226505	-
ENSSSCG00000024816	-	-	103	121	140	94	60	106	2.96359	3.73611	3.69812	2.83095	1.97724	2.62855	3.46594	2.47891	0.483538	0.000226691	0.00226651	-
ENSSSCG00000009799	DIABLO	-	762	788	928	972	950	1289	24.0194	26.6555	26.8552	32.0699	34.2975	35.018	25.8433	33.7952	-0.387024	0.000227216	0.00227043	-
ENSSSCG00000001667	ZNF318	zinc finger protein 318 [Source:HGNC Symbol;Acc:HGNC:13578]	1418	1360	1485	1735	1672	1980	6.81947	7.01886	6.55652	8.73371	9.20964	8.20675	6.79828	8.7167	-0.358612	0.000229014	0.00228706	-
ENSSSCG00000031001	MAP3K5	-	72	25	41	25	12	23	2.52682	0.94153	1.32099	0.918343	0.48232	0.695656	1.59645	0.698773	1.19197	0.000229708	0.00229264	UP
ENSSSCG00000017697	-	-	368	375	422	317	272	401	12.4322	13.5952	13.0883	11.2094	10.5245	11.6755	13.0386	11.1365	0.227492	0.000231036	0.00230455	-
ENSSSCG00000021822	-	-	563	461	551	471	373	472	9.17067	8.05837	8.23982	8.03042	6.95879	6.62624	8.48962	7.20515	0.236672	0.000231872	0.00231154	-
ENSSSCG00000017929	RNASEK	ribonuclease, RNase K [Source:HGNC Symbol;Acc:HGNC:33911]	1129	1049	1177	1339	1207	1707	80.2403	80.007	76.7977	99.6103	98.2513	104.56	79.015	100.807	-0.351398	0.000232237	0.00231382	-
ENSSSCG00000022528	DAZAP1	DAZ associated protein 1 [Source:HGNC Symbol;Acc:HGNC:2683]	1981	1958	2417	2448	2503	3105	56.7098	60.1506	63.5219	73.3517	82.0667	76.6068	60.1274	77.3417	-0.363224	0.000234135	0.00233137	-
ENSSSCG00000011854	LRCH3	leucine-rich repeats and calponin homology (CH) domain containing 3 [Source:HGNC Symbol;Acc:HGNC:28637]	1165	1034	1139	964	833	1171	21.1062	20.1029	18.9445	18.2805	17.2847	18.2841	20.0512	17.9498	0.159724	0.000236019	0.00234772	-
ENSSSCG00000025491	U1	U1 spliceosomal RNA [Source:RFAM;Acc:RF00003]	22	22	15	7	6	13	6.06364	6.50724	3.79556	2.01935	1.89399	3.08815	5.45548	2.33383	1.22501	0.000236052	0.00234772	UP
ENSSSCG00000006177	UBE2W	probable ubiquitin-conjugating enzyme E2 W [Source:RefSeq peptide;Acc:NP_001230246]	1396	1300	1470	1234	1107	1410	49.0301	48.9975	47.3988	45.3646	44.5305	42.6804	48.4755	44.1918	0.133476	0.000236824	0.00235402	-
ENSSSCG00000006703	PRKAB2	protein kinase, AMP-activated, beta 2 non-catalytic subunit [Source:HGNC Symbol;Acc:HGNC:9379]	1366	1197	1498	1230	994	1387	20.4321	19.2136	20.5706	19.2571	17.0286	17.8801	20.0721	18.0553	0.152769	0.000239497	0.0023774	-
ENSSSCG00000011533	-	-	228	190	192	141	146	187	6.20844	5.55208	4.79978	4.01876	4.55337	4.38855	5.5201	4.32023	0.353587	0.000239557	0.0023774	-
ENSSSCG00000030673	BLOC1S4	biogenesis of lysosomal organelles complex-1, subunit 4, cappuccino [Source:HGNC Symbol;Acc:HGNC:24206]	149	137	205	233	186	309	10.2047	10.069	12.8896	16.7029	14.59	18.239	11.0544	16.5107	-0.578778	0.000239594	0.0023774	-
ENSSSCG00000023504	-	-	734	708	854	664	541	803	38.0483	39.3846	40.6416	36.0274	32.1195	35.8746	39.3581	34.6738	0.182816	0.000243505	0.00241481	-
ENSSSCG00000005112	WDR89	WD repeat domain 89 [Source:HGNC Symbol;Acc:HGNC:20489]	301	277	340	251	200	312	11.719	11.5733	12.1528	10.2288	8.91837	10.4691	11.815	9.87208	0.259196	0.000243685	0.00241518	-
ENSSSCG00000001414	CSNK2B	casein kinase 2, beta polypeptide [Source:HGNC Symbol;Acc:HGNC:2460]	1881	1809	2179	2291	2189	2834	28.5031	29.4167	30.3133	36.3373	37.991	37.0113	29.411	37.1132	-0.335576	0.000244531	0.00242216	-
ENSSSCG00000020682	-	-	2430	2420	3020	3152	2841	3948	112.772	120.522	128.67	153.112	151.008	157.909	120.655	154.009	-0.352135	0.000244774	0.00242316	-
ENSSSCG00000022159	FNDC3A	fibronectin type III domain containing 3A [Source:HGNC Symbol;Acc:HGNC:20296]	3883	3473	3921	3401	2981	3852	67.8989	65.1709	62.9456	62.2482	59.7021	58.0515	65.3384	60.0006	0.122955	0.000245144	0.00242542	-
ENSSSCG00000002778	ZDHHC1	zinc finger, DHHC-type containing 1 [Source:HGNC Symbol;Acc:HGNC:17916]	272	267	363	399	334	513	6.29861	6.635	7.71713	9.67106	8.85839	10.2382	6.88358	9.58924	-0.478257	0.00024529	0.00242545	-
ENSSSCG00000013726	TNPO2	transportin 2 [Source:HGNC Symbol;Acc:HGNC:19998]	3342	3242	3815	2989	2648	3821	31.5243	32.8175	33.0375	29.5114	28.6081	31.0633	32.4598	29.7276	0.126848	0.00024567	0.0024278	-
ENSSSCG00000017537	HOXB8	homeobox B8 [Source:HGNC Symbol;Acc:HGNC:5119]	279	312	387	442	440	476	16.6157	19.9399	21.1591	27.5526	30.0123	24.4316	19.2382	27.3322	-0.506624	0.000246633	0.0024345	-
ENSSSCG00000025981	SLC38A5	solute carrier family 38, member 5 [Source:HGNC Symbol;Acc:HGNC:18070]	536	510	684	741	643	870	11.9409	12.1926	13.9895	17.2789	16.4065	16.7042	12.7077	16.7965	-0.402462	0.000246524	0.0024345	-
ENSSSCG00000017536	HOXB9	homeobox B9 [Source:HGNC Symbol;Acc:HGNC:5120]	617	475	652	715	676	890	10.6489	8.79766	10.331	12.9167	13.3628	13.2386	9.92585	13.1727	-0.408291	0.000247182	0.00243851	-
ENSSSCG00000017746	COPRS	coordinator of PRMT5, differentiation stimulator [Source:HGNC Symbol;Acc:HGNC:28848]	534	533	635	666	677	862	24.706	26.4632	26.9717	32.2523	35.8742	34.3717	26.047	34.166	-0.391448	0.000247338	0.00243862	-
ENSSSCG00000024355	AK2	adenylate kinase 2 [Source:HGNC Symbol;Acc:HGNC:362]	1912	1766	2220	2369	2114	2872	45.6555	45.2532	48.6666	59.21	57.8153	59.1046	46.5251	58.71	-0.335596	0.000247588	0.00243862	-
ENSSSCG00000028628	-	-	11	10	7	36	19	21	1.2277	1.19772	0.717232	4.20557	2.42872	2.02005	1.04755	2.88478	-1.46144	0.000247623	0.00243862	DOWN
ENSSSCG00000006214	RRS1	ribosome biogenesis regulator homolog [Source:HGNC Symbol;Acc:HGNC:17083]	1134	1060	1358	923	956	1235	45.8077	45.95	50.3615	39.0259	44.2299	42.9957	47.373	42.0838	0.170801	0.000247898	0.00243993	-
ENSSSCG00000025744	KDSR	3-ketodihydrosphingosine reductase [Source:HGNC Symbol;Acc:HGNC:4021]	2474	2298	2304	2034	1841	2395	19.8914	19.8275	17.0067	17.1175	16.9532	16.596	18.9085	16.8889	0.162963	0.000248503	0.00244448	-
ENSSSCG00000002637	DBNDD1	dysbindin (dystrobrevin binding protein 1) domain containing 1 [Source:HGNC Symbol;Acc:HGNC:28455]	71	58	76	103	105	110	1.99835	1.75182	1.96381	3.03441	3.38479	2.66831	1.90466	3.02917	-0.66939	0.000251095	0.00246712	-
ENSSSCG00000025814	MRPL12	mitochondrial ribosomal protein L12 [Source:HGNC Symbol;Acc:HGNC:10378]	390	401	506	549	474	734	19.6749	21.7093	23.4354	28.9898	27.3879	31.9136	21.6065	29.4304	-0.445843	0.000250955	0.00246712	-
ENSSSCG00000020976	CSRP1	cysteine and glycine-rich protein 1 [Source:HGNC Symbol;Acc:HGNC:2469]	6062	5482	7128	5070	4889	6790	132.887	128.961	143.452	116.332	122.749	128.283	135.1	122.455	0.141781	0.000252177	0.00247633	-
ENSSSCG00000017535	HOXB4	homeobox B4 [Source:HGNC Symbol;Acc:HGNC:5115]	109	87	127	160	137	174	5.49887	4.70997	5.88198	8.44876	7.91592	7.56537	5.36361	7.97668	-0.572585	0.000253609	0.00248896	-
ENSSSCG00000008094	CHCHD5	coiled-coil-helix-coiled-coil-helix domain containing 5 [Source:HGNC Symbol;Acc:HGNC:17840]	446	434	551	568	541	802	18.3606	19.1733	20.8247	24.4752	25.5084	28.4551	19.4529	26.1462	-0.42662	0.000254316	0.00249446	-
ENSSSCG00000017376	MEOX1	mesenchyme homeobox 1 [Source:HGNC Symbol;Acc:HGNC:7013]	90	84	99	161	122	138	3.60332	3.60906	3.63888	6.74702	5.5944	4.76183	3.61709	5.70108	-0.656407	0.000254712	0.00249691	-
ENSSSCG00000007514	VAPB	Vesicle-associated membrane protein-associated protein B [Source:UniProtKB/Swiss-Prot;Acc:A5GFS8]	5985	5713	6501	7065	6714	8658	118.551	121.439	118.221	146.48	152.319	147.805	119.403	148.868	-0.318189	0.000255435	0.00250256	-
ENSSSCG00000008136	RANBP2	RAN binding protein 2 [Source:HGNC Symbol;Acc:HGNC:9848]	21278	19274	21321	18768	16338	21511	102.944	100.068	94.7	95.0414	90.5317	89.6937	99.2373	91.7556	0.113086	0.000256633	0.00251141	-
ENSSSCG00000011776	YEATS2	YEATS domain containing 2 [Source:HGNC Symbol;Acc:HGNC:25489]	2423	2185	2619	2156	1919	2506	24.4255	23.6372	24.2381	22.7491	22.1563	21.7722	24.1003	22.2259	0.116808	0.000256548	0.00251141	-
ENSSSCG00000006038	ZFPM2	Sus scrofa zinc finger protein, multitype 2 (ZFPM2), mRNA. [Source:RefSeq mRNA;Acc:NM_001195374]	628	564	704	525	476	669	7.81788	7.53463	8.04592	6.84091	6.78686	7.17774	7.79948	6.93517	0.169446	0.000257373	0.00251432	-
ENSSSCG00000023674	SON	SON DNA binding protein [Source:HGNC Symbol;Acc:HGNC:11183]	27782	24834	29228	24732	21563	29279	171.44	164.456	165.585	159.747	152.402	155.717	167.16	155.955	0.100098	0.000257247	0.00251432	-
ENSSSCG00000025078	-	-	628	576	774	797	754	1011	16.6883	16.4258	18.8828	22.1684	22.9485	23.1545	17.3323	22.7571	-0.392857	0.00025737	0.00251432	-
ENSSSCG00000000843	TXNRD1	thioredoxin reductase 1, cytoplasmic [Source:RefSeq peptide;Acc:NP_999319]	2752	2671	3386	2522	2357	3023	36.1614	37.6639	40.8467	34.6871	35.4723	34.2348	38.224	34.7981	0.135473	0.000258764	0.00252647	-
ENSSSCG00000018080	ATP8	ATP synthase protein 8 [Source:UniProtKB/Swiss-Prot;Acc:Q35914]	2280	2256	2144	3164	2548	3175	505.197	536.437	436.138	733.816	646.632	606.319	492.59	662.256	-0.427001	0.000260557	0.00254251	-
ENSSSCG00000009878	RITA1	RBPJ interacting and tubulin associated 1 [Source:HGNC Symbol;Acc:HGNC:25925]	198	191	245	272	242	376	5.20648	5.38974	5.91451	7.48642	7.28833	8.52117	5.50358	7.76531	-0.496673	0.000261474	0.00254855	-
ENSSSCG00000013395	BTBD10	BTB (POZ) domain containing 10 [Source:HGNC Symbol;Acc:HGNC:21445]	1150	1121	1260	1001	920	1256	22.8895	23.9441	23.0241	20.8544	20.9729	21.5457	23.2859	21.1243	0.14055	0.000261403	0.00254855	-
ENSSSCG00000026505	-	-	85	74	81	133	102	131	2.71339	2.535	2.37385	4.44395	3.72928	3.60409	2.54074	3.92577	-0.627726	0.000261713	0.00254942	-
ENSSSCG00000004371	AIM1	-	5931	5275	5543	4888	4240	5879	18.9894	18.1242	16.293	16.3809	15.5482	16.2225	17.8022	16.0506	0.14943	0.000262926	0.00255961	-
ENSSSCG00000004963	-	-	2771	2505	3293	3527	3230	3965	58.9987	57.2357	64.3681	78.6025	78.7663	72.758	60.2008	76.709	-0.349612	0.000263059	0.00255961	-
ENSSSCG00000025952	-	-	445	484	499	398	339	479	9.98748	11.6572	10.2818	9.34984	8.71421	9.26539	10.6422	9.10981	0.2243	0.00026512	0.00257819	-
ENSSSCG00000020846	SCARA3	scavenger receptor class A, member 3 [Source:HGNC Symbol;Acc:HGNC:19000]	852	756	944	1009	970	1249	9.18044	8.74177	9.33833	11.3799	11.9709	11.5989	9.08684	11.6499	-0.358471	0.000267306	0.00259781	-
ENSSSCG00000023325	ACY1	Aminoacylase-1 [Source:UniProtKB/Swiss-Prot;Acc:P37111]	403	365	453	484	472	641	13.2098	12.8392	13.6321	16.6059	17.7201	18.1085	13.227	17.4781	-0.402063	0.000267442	0.00259781	-
ENSSSCG00000001974	G2E3	G2/M-phase specific E3 ubiquitin protein ligase [Source:HGNC Symbol;Acc:HGNC:20338]	1780	1689	1585	1498	1227	1592	13.1663	13.4069	10.7633	11.5979	10.3949	10.1489	12.4455	10.7139	0.216137	0.000268829	0.00260593	-
ENSSSCG00000008038	SLC9A3R2	Na(+)/H(+) exchange regulatory cofactor NHE-RF2 [Source:RefSeq peptide;Acc:NP_001131111]	754	665	873	880	871	1254	16.3621	15.4861	17.3922	19.9882	21.648	23.4529	16.4134	21.6964	-0.402575	0.000268857	0.00260593	-
ENSSSCG00000028164	-	-	302	251	311	241	211	259	15.8364	14.1246	14.9721	13.2279	12.6725	11.7052	14.9777	12.5352	0.256826	0.000268889	0.00260593	-
ENSSSCG00000030888	FADD	protein FADD [Source:RefSeq peptide;Acc:NP_001026967]	185	162	183	237	216	278	5.68093	5.33846	5.15908	7.61766	7.59688	7.35741	5.39282	7.52398	-0.480456	0.000268448	0.00260593	-
ENSSSCG00000004718	TTBK2	tau tubulin kinase 2 [Source:HGNC Symbol;Acc:HGNC:19141]	1147	1013	1105	1006	781	1020	12.1477	11.5132	10.744	11.152	9.4736	9.3103	11.4683	9.97865	0.200735	0.000270221	0.00261735	-
ENSSSCG00000021138	-	-	39	38	43	57	64	83	0.145022	0.151635	0.146794	0.221851	0.272569	0.265997	0.147817	0.253472	-0.778016	0.000272569	0.00263859	-
ENSSSCG00000002875	-	-	389	349	438	314	302	391	15.5057	14.9287	16.0284	13.1008	13.7874	13.4323	15.4876	13.4402	0.204563	0.00027416	0.00265249	-
ENSSSCG00000023725	-	-	14	6	13	0	4	5	1.13611	0.522541	0.968553	0	0.371803	0.34972	0.875734	0.240508	1.86441	0.000277199	0.00268037	UP
ENSSSCG00000008816	NFXL1	nuclear transcription factor, X-box binding-like 1 [Source:HGNC Symbol;Acc:HGNC:18726]	1181	1107	1150	988	854	1209	14.5816	14.6675	13.0355	12.7684	12.0766	12.8651	14.0949	12.5701	0.165178	0.000278129	0.00268784	-
ENSSSCG00000018329	SNORA1	Small nucleolar RNA SNORA1 [Source:RFAM;Acc:RF00408]	52	51	40	79	64	98	17.2831	18.1904	12.2053	27.4833	24.3628	28.072	15.893	26.6394	-0.745174	0.000278296	0.00268794	-
ENSSSCG00000024393	B3GNT5	UDP-GlcNAc:betaGal beta-1,3-N-acetylglucosaminyltransferase 5 [Source:HGNC Symbol;Acc:HGNC:15684]	623	596	623	523	450	637	9.27255	9.51943	8.51279	8.14774	7.67107	8.17113	9.10159	7.99665	0.186723	0.000278468	0.00268808	-
ENSSSCG00000003797	DIRAS3	-	230	210	209	174	157	180	6.01643	5.89503	5.01915	4.76417	4.70375	4.05805	5.64354	4.50866	0.323902	0.000279661	0.00269654	-
ENSSSCG00000020674	DEPDC7	DEP domain containing 7 [Source:HGNC Symbol;Acc:HGNC:29899]	172	156	189	125	137	136	5.24609	5.10607	5.29226	3.99064	4.78587	3.57502	5.21481	4.11718	0.340959	0.000279549	0.00269654	-
ENSSSCG00000027449	FKBP14	-	534	524	585	465	429	541	6.81089	7.17211	6.85	6.20784	6.26689	5.94691	6.94433	6.14055	0.177469	0.000280035	0.00269862	-
ENSSSCG00000007395	-	-	1088	966	1331	810	897	1162	22.9704	21.8862	25.7982	17.8999	21.6902	21.1435	23.5516	20.2445	0.218293	0.000281582	0.002712	-
ENSSSCG00000017082	-	-	256	226	267	302	302	413	24.8853	23.5757	23.828	30.728	33.6234	34.6007	24.0963	32.9841	-0.452956	0.000283157	0.00272562	-
ENSSSCG00000008296	NAT8	N-acetyltransferase 8 (GCN5-related, putative) [Source:HGNC Symbol;Acc:HGNC:18069]	4	8	7	15	13	28	0.253209	0.543477	0.406833	0.993957	0.942599	1.52773	0.401173	1.15476	-1.5253	0.000283974	0.00273041	DOWN
ENSSSCG00000011531	SETMAR	SET domain and mariner transposase fusion gene [Source:HGNC Symbol;Acc:HGNC:10762]	168	113	121	96	76	111	5.21202	3.76208	3.44632	3.1174	2.7005	2.96792	4.14014	2.9286	0.499467	0.000283845	0.00273041	-
ENSSSCG00000006956	-	-	167	172	190	134	134	149	4.62258	5.10918	4.82832	3.88238	4.24823	3.55459	4.85336	3.89507	0.317336	0.000284385	0.00273282	-
ENSSSCG00000028030	-	-	6	7	4	15	12	25	0.11245	0.140784	0.0688128	0.294231	0.257558	0.403785	0.107349	0.318525	-1.56909	0.000289328	0.00277876	DOWN
ENSSSCG00000009764	-	-	194	152	205	236	233	296	4.31978	3.63209	4.1907	5.50042	5.94222	5.68047	4.04752	5.7077	-0.495872	0.000291288	0.002796	-
ENSSSCG00000028488	LTC4S	leukotriene C4 synthase [Source:HGNC Symbol;Acc:HGNC:6719]	2	5	5	16	12	14	0.0800669	0.214826	0.183783	0.670526	0.550247	0.483082	0.159558	0.567952	-1.83168	0.00029175	0.00279886	DOWN
ENSSSCG00000006296	ATP1B1	ATPase, Na+/K+ transporting, beta 1 polypeptide [Source:HGNC Symbol;Acc:HGNC:804]	14696	14062	15124	13165	11860	15173	275.866	283.27	260.639	258.67	254.986	245.472	273.258	253.043	0.110884	0.000292686	0.00280627	-
ENSSSCG00000008562	SLC35F6	solute carrier family 35, member F6 [Source:HGNC Symbol;Acc:HGNC:26055]	2300	2088	2612	2729	2509	3489	27.4095	26.7028	28.5772	34.0409	34.2457	35.8349	27.5632	34.7072	-0.332493	0.000293011	0.00280777	-
ENSSSCG00000013313	PRRG4	proline rich Gla (G-carboxyglutamic acid) 4 (transmembrane) [Source:HGNC Symbol;Acc:HGNC:30799]	952	917	929	797	723	943	9.27216	9.58445	8.30679	8.12508	8.0652	7.91567	9.05447	8.03532	0.172275	0.000293172	0.00280777	-
ENSSSCG00000023155	CLN8	ceroid-lipofuscinosis, neuronal 8 [Source:HGNC Symbol;Acc:HGNC:2079]	475	521	614	648	621	866	9.77725	11.5084	11.6029	13.9612	14.6402	15.3629	10.9628	14.6548	-0.418751	0.000293437	0.00280872	-
ENSSSCG00000026083	DNAJC24	DnaJ (Hsp40) homolog, subfamily C, member 24 [Source:HGNC Symbol;Acc:HGNC:26979]	876	778	845	737	648	778	13.8209	13.1724	12.2394	12.1709	11.7095	10.579	13.0776	11.4865	0.187158	0.000293755	0.0028102	-
ENSSSCG00000005950	PHF20L1	PHD finger protein 20-like 1 [Source:HGNC Symbol;Acc:HGNC:24280]	1398	1278	1477	1235	1122	1361	13.1186	12.8696	12.7243	12.1303	12.0588	11.007	12.9041	11.732	0.137379	0.000295609	0.00282635	-
ENSSSCG00000022901	KLHDC3	kelch domain containing 3 [Source:HGNC Symbol;Acc:HGNC:20704]	209	188	236	274	248	338	4.28054	4.13204	4.43751	5.87394	5.81751	5.96627	4.28336	5.88591	-0.45852	0.000295777	0.00282637	-
ENSSSCG00000015947	DCAF17	DDB1 and CUL4 associated factor 17 [Source:HGNC Symbol;Acc:HGNC:25784]	861	772	798	1007	920	1221	5.90842	5.68511	5.02741	7.23307	7.23084	7.2213	5.54031	7.2284	-0.38371	0.000298934	0.00285494	-
ENSSSCG00000013757	C19orf53	chromosome 19 open reading frame 53 [Source:HGNC Symbol;Acc:HGNC:24991]	186	191	226	245	252	343	8.53556	9.40606	9.52142	11.7682	13.245	13.5658	9.15434	12.8597	-0.490326	0.000300447	0.00286618	-
ENSSSCG00000023547	-	-	493	471	475	423	326	466	9.58061	9.82247	8.47447	8.60421	7.25597	7.80485	9.29252	7.88834	0.236347	0.000300342	0.00286618	-
ENSSSCG00000009874	RASAL1	RAS protein activator like 1 (GAP1 like) [Source:HGNC Symbol;Acc:HGNC:9873]	16	18	14	31	35	35	0.12998	0.156923	0.104414	0.263607	0.325666	0.245061	0.130439	0.278111	-1.09229	0.000301297	0.00287268	DOWN
ENSSSCG00000017552	NXPH3	-	56	72	103	113	115	142	1.15531	1.59403	1.95085	2.44015	2.71733	2.52484	1.56673	2.56077	-0.70882	0.000302499	0.00288092	-
ENSSSCG00000028310	DR1	down-regulator of transcription 1 [Source:HGNC Symbol;Acc:HGNC:3017]	2364	2336	2392	1995	1862	2522	24.9958	26.5061	23.2196	22.0794	22.5492	22.9825	24.9072	22.537	0.144262	0.00030236	0.00288092	-
ENSSSCG00000001572	FGD2	FYVE, RhoGEF and PH domain containing 2 [Source:HGNC Symbol;Acc:HGNC:3664]	23	17	31	8	10	16	0.441834	0.350467	0.546731	0.160864	0.220021	0.264907	0.446344	0.215264	1.05205	0.000302859	0.00288196	UP
ENSSSCG00000009943	SSH1	slingshot protein phosphatase 1 [Source:HGNC Symbol;Acc:HGNC:30579]	818	728	944	695	572	897	10.9556	10.4633	11.6072	9.74298	8.77426	10.354	11.0087	9.62373	0.193972	0.000302946	0.00288196	-
ENSSSCG00000012685	FAM122B	family with sequence similarity 122B [Source:HGNC Symbol;Acc:HGNC:30490]	1260	1098	1411	1508	1400	1802	18.0406	16.8709	18.5473	22.6	22.9584	22.2366	17.8196	22.5983	-0.34275	0.000303401	0.00288467	-
ENSSSCG00000027170	-	-	300	244	350	404	330	480	9.18736	8.01887	9.84035	12.9502	11.5749	12.669	9.01553	12.398	-0.459626	0.000305723	0.00290514	-
ENSSSCG00000008024	-	-	304	253	322	230	199	301	3.95093	3.52858	3.84198	3.12882	2.96219	3.37151	3.77383	3.15417	0.258769	0.000306087	0.00290698	-
ENSSSCG00000016720	PGAM2	-	152	102	172	111	79	113	8.5033	6.12345	8.83375	6.49967	5.0618	5.44824	7.82017	5.6699	0.463876	0.000308372	0.00292705	-
ENSSSCG00000008217	CD8A	CD8a molecule [Source:HGNC Symbol;Acc:HGNC:1706]	6	3	4	0	0	0	0.0637738	0.0342122	0.0390258	0	0	0	0.0456706	0	Inf	0.000309205	0.00293332	UP
ENSSSCG00000024635	-	-	173	140	192	243	185	293	3.53682	3.07149	3.60363	5.19995	4.33184	5.16257	3.40398	4.89812	-0.525004	0.00031001	0.00293932	-
ENSSSCG00000013867	SIN3B	SIN3 transcription regulator family member B [Source:HGNC Symbol;Acc:HGNC:19354]	693	644	794	616	548	729	9.01694	8.99219	9.48462	8.38942	8.16655	8.17495	9.16458	8.24364	0.152787	0.000312183	0.00295828	-
ENSSSCG00000005355	EXOSC3	exosome component 3 [Source:HGNC Symbol;Acc:HGNC:17944]	187	218	226	157	146	200	2.68682	3.3613	2.98112	2.36113	2.4026	2.47662	3.00974	2.41345	0.318543	0.000313426	0.00296841	-
ENSSSCG00000002841	N4BP1	NEDD4 binding protein 1 [Source:HGNC Symbol;Acc:HGNC:29850]	1801	1708	1982	1607	1500	1886	10.3547	10.5381	10.4616	9.67083	9.87748	9.34537	10.4515	9.63123	0.117916	0.00031496	0.00297963	-
ENSSSCG00000017759	ALDOC	aldolase C, fructose-bisphosphate [Source:HGNC Symbol;Acc:HGNC:418]	112	93	98	136	132	177	3.34606	2.98162	2.68792	4.25285	4.51671	4.55746	3.0052	4.44234	-0.563859	0.000314933	0.00297963	-
ENSSSCG00000030649	-	-	819	797	928	764	657	814	17.5952	18.3748	18.3034	17.1802	16.1662	15.0718	18.0911	16.1394	0.164692	0.000317067	0.0029979	-
ENSSSCG00000006520	SCAMP3	secretory carrier membrane protein 3 [Source:RefSeq peptide;Acc:NP_001172098]	1676	1579	2003	1985	1993	2696	48.131	48.6617	52.8086	59.6674	65.5527	66.7272	49.8671	63.9824	-0.359587	0.000317466	0.00299949	-
ENSSSCG00000027797	-	-	367	372	455	338	296	378	42.536	46.2688	48.4145	41.0047	39.293	37.7585	45.7398	39.3521	0.217009	0.000317587	0.00299949	-
ENSSSCG00000015712	DDX18	DEAD (Asp-Glu-Ala-Asp) box polypeptide 18 [Source:HGNC Symbol;Acc:HGNC:2741]	10346	9859	10943	9265	8527	10962	102.94	105.269	99.9591	96.4903	97.1721	94.0015	102.723	95.888	0.0993338	0.000318403	0.00300554	-
ENSSSCG00000003659	-	-	6	4	9	13	18	22	0.198703	0.14214	0.273602	0.450591	0.682708	0.627884	0.204815	0.587061	-1.51919	0.000322746	0.00304069	DOWN
ENSSSCG00000010835	AIDA	axin interactor, dorsalization associated [Source:HGNC Symbol;Acc:HGNC:25761]	1115	1168	1333	1504	1333	1737	34.5679	38.8593	37.9404	48.8058	47.3326	46.412	37.1225	47.5168	-0.356143	0.000322373	0.00304069	-
ENSSSCG00000012825	IKBKG	inhibitor of kappa light polypeptide gene enhancer in B-cells, kinase gamma [Source:HGNC Symbol;Acc:HGNC:5961]	511	440	576	448	365	500	4.93549	4.56054	5.10747	4.52911	4.03771	4.1621	4.86783	4.24297	0.198204	0.000322823	0.00304069	-
ENSSSCG00000014285	2019-09-08	septin 8 [Source:HGNC Symbol;Acc:HGNC:16511]	1132	1026	1293	1414	1298	1606	39.4818	38.4018	41.4021	51.6209	51.8511	48.2757	39.7619	50.5826	-0.347253	0.00032284	0.00304069	-
ENSSSCG00000001720	-	-	469	417	536	596	515	731	7.90148	7.53919	8.29036	10.5101	9.93745	10.6141	7.91034	10.3539	-0.388361	0.00032342	0.00304446	-
ENSSSCG00000024145	PRR11	proline rich 11 [Source:HGNC Symbol;Acc:HGNC:25619]	1411	1399	1654	1759	1630	2191	53.8226	57.2676	57.9223	70.2309	71.2127	72.0297	56.3375	71.1578	-0.336926	0.00032634	0.00307026	-
ENSSSCG00000014304	SEC24A	SEC24 homolog A, COPII coat complex component [Source:HGNC Symbol;Acc:HGNC:10703]	3530	3069	3417	3048	2581	3374	40.4262	37.7172	35.9258	36.5367	33.8539	33.3016	38.0231	34.5641	0.137602	0.00033128	0.00311502	-
ENSSSCG00000004452	PRSS35	protease, serine, 35 [Source:HGNC Symbol;Acc:HGNC:21387]	315	278	348	392	355	492	11.4366	10.8314	11.5995	14.897	14.7621	15.3951	11.2892	15.0181	-0.41176	0.000336148	0.00315905	-
ENSSSCG00000003631	-	-	241	203	255	186	171	217	18.6216	16.8325	18.0889	15.0431	15.1331	14.4508	17.8477	14.8757	0.262782	0.000336914	0.0031645	-
ENSSSCG00000010517	PGAM1	phosphoglycerate mutase 1 (brain) [Source:HGNC Symbol;Acc:HGNC:8888]	7267	6785	8332	8498	8129	11138	424.395	425.225	446.722	519.465	543.731	560.601	432.114	541.266	-0.324927	0.00033748	0.00316808	-
ENSSSCG00000025918	TBK1	TANK-binding kinase 1 [Source:HGNC Symbol;Acc:HGNC:11584]	295	327	302	205	227	303	25.5941	30.4452	24.0546	18.6165	22.5567	22.6565	26.698	21.2766	0.327464	0.000339368	0.00318404	-
ENSSSCG00000006306	MPZL1	myelin protein zero-like 1 [Source:HGNC Symbol;Acc:HGNC:7226]	4727	4439	5107	5533	5198	6830	112.045	112.913	111.133	137.275	141.115	139.527	112.03	139.306	-0.314365	0.000340995	0.00319755	-
ENSSSCG00000005208	RIC1	RIC1 homolog, RAB6A GEF complex partner 1 [Source:HGNC Symbol;Acc:HGNC:17686]	2184	1981	2279	1943	1653	2275	14.9872	14.5884	14.3577	13.9562	12.9919	13.4549	14.6444	13.4677	0.120851	0.000341678	0.0032022	-
ENSSSCG00000017083	SPARC	SPARC precursor [Source:RefSeq peptide;Acc:NP_001026964]	816	755	1001	1018	997	1272	33.1995	32.9642	37.3894	43.3526	46.4589	44.6027	34.5177	44.8047	-0.376314	0.000343385	0.00321643	-
ENSSSCG00000007494	CSTF1	cleavage stimulation factor, 3' pre-RNA, subunit 1, 50kDa [Source:HGNC Symbol;Acc:HGNC:2483]	2346	2296	2742	2165	1920	2641	28.5447	29.9794	30.6293	27.5727	26.7566	27.6947	29.7178	27.3414	0.120242	0.000344487	0.00322498	-
ENSSSCG00000006471	ISG20L2	interferon stimulated exonuclease gene 20kDa-like 2 [Source:HGNC Symbol;Acc:HGNC:25745]	2921	2591	3228	2474	2232	3233	66.7515	63.5405	67.723	59.1772	58.4193	63.6747	66.005	60.4237	0.12746	0.000344735	0.00322553	-
ENSSSCG00000027190	-	-	803	760	970	977	969	1305	9.33567	9.48193	10.3532	11.8891	12.9028	13.0759	9.7236	12.6226	-0.37645	0.000345257	0.00322864	-
ENSSSCG00000003549	LDLRAP1	low density lipoprotein receptor adaptor protein 1 [Source:HGNC Symbol;Acc:HGNC:18640]	422	413	521	545	503	759	6.48374	6.80953	7.34893	8.76465	8.85143	10.0505	6.88073	9.22219	-0.422547	0.000348541	0.00325757	-
ENSSSCG00000025003	-	-	2286	2032	2622	2713	2581	3320	66.238	63.1842	69.7488	82.2823	85.6548	82.9089	66.3903	83.6153	-0.332794	0.000348912	0.00325925	-
ENSSSCG00000006619	SNX27	sorting nexin family member 27 [Source:HGNC Symbol;Acc:HGNC:20073]	1289	1215	1437	1571	1421	1899	31.9086	32.2764	32.6577	40.7058	40.2885	40.5146	32.2809	40.503	-0.327348	0.000350302	0.00326865	-
ENSSSCG00000023053	LRP10	low density lipoprotein receptor-related protein 10 [Source:HGNC Symbol;Acc:HGNC:14553]	577	517	653	725	633	868	12.5633	12.0802	13.0531	16.5231	15.7857	16.2885	12.5655	16.1991	-0.366441	0.000350242	0.00326865	-
ENSSSCG00000004674	SHF	Src homology 2 domain containing F [Source:HGNC Symbol;Acc:HGNC:25116]	490	409	583	353	389	486	12.0571	10.8	13.1701	9.09174	10.963	10.3066	12.0091	10.1204	0.246851	0.000350982	0.00327321	-
ENSSSCG00000009683	KIF13B	kinesin family member 13B [Source:HGNC Symbol;Acc:HGNC:14405]	2513	2253	2608	2235	1978	2454	13.419	12.9105	12.7853	12.492	12.0973	11.2937	13.0383	11.961	0.124417	0.00035129	0.00327429	-
ENSSSCG00000017730	CDK5R1	cyclin-dependent kinase 5, regulatory subunit 1 (p35) [Source:HGNC Symbol;Acc:HGNC:1775]	45	52	55	32	30	35	2.20138	2.72989	2.47013	1.63853	1.68087	1.47567	2.46713	1.59836	0.626246	0.000351675	0.00327609	-
ENSSSCG00000017777	FLOT2	flotillin 2 [Source:HGNC Symbol;Acc:HGNC:3758]	782	684	819	891	843	1189	26.9009	25.2505	25.8653	32.0821	33.2139	35.2512	26.0056	33.5158	-0.366018	0.000353216	0.00328865	-
ENSSSCG00000002861	NUDT19	nudix (nucleoside diphosphate linked moiety X)-type motif 19 [Source:HGNC Symbol;Acc:HGNC:32036]	259	264	274	332	347	403	5.56429	6.0865	5.40422	7.46576	8.53831	7.46186	5.685	7.82197	-0.460371	0.000353691	0.00329128	-
ENSSSCG00000004793	SPRED1	sprouty-related, EVH1 domain containing 1 [Source:HGNC Symbol;Acc:HGNC:20249]	1188	1027	1130	950	859	1169	40.3151	37.4004	35.2049	33.7443	33.387	34.1899	37.6401	33.7737	0.156369	0.000356149	0.00331148	-
ENSSSCG00000021451	-	-	252	241	246	180	170	253	8.36332	8.58319	7.49527	6.25284	6.46189	7.23654	8.14726	6.65043	0.292868	0.00035625	0.00331148	-
ENSSSCG00000002254	NR2F2	nuclear receptor subfamily 2, group F, member 2 [Source:HGNC Symbol;Acc:HGNC:7976]	1265	1176	1233	1572	1308	1809	13.6468	13.6145	12.2117	17.7509	16.1615	16.8195	13.1577	16.9106	-0.362021	0.000357036	0.00331697	-
ENSSSCG00000010341	TSPAN14	tetraspanin 14 [Source:HGNC Symbol;Acc:HGNC:23303]	782	749	928	721	637	813	43.4783	44.689	47.3681	41.9591	40.5637	38.9572	45.1785	40.4933	0.157951	0.000357296	0.00331759	-
ENSSSCG00000011763	MRPL47	mitochondrial ribosomal protein L47 [Source:HGNC Symbol;Acc:HGNC:16652]	731	638	696	570	530	717	17.4275	16.3227	15.2335	14.2239	14.4719	14.7322	16.3279	14.476	0.173676	0.000359924	0.00334017	-
ENSSSCG00000009359	SUPT20H	SPT20 homolog, SAGA complex component [Source:HGNC Symbol;Acc:HGNC:20596]	880	795	872	756	637	863	40.5894	39.3505	36.9249	36.4987	33.6513	34.3062	38.9549	34.8187	0.161943	0.000361843	0.00335432	-
ENSSSCG00000027959	-	-	648	600	571	529	446	527	35.0368	34.814	28.3439	29.9385	27.6196	24.558	32.7316	27.372	0.257981	0.000361755	0.00335432	-
ENSSSCG00000006090	MTERF3	mitochondrial transcription termination factor 3 [Source:HGNC Symbol;Acc:HGNC:24258]	1873	1709	2050	1650	1528	1963	38.5708	37.7674	38.7568	35.5656	36.0394	34.8396	38.365	35.4815	0.112723	0.0003631	0.00336415	-
ENSSSCG00000026124	TSTA3	tissue specific transplantation antigen P35B [Source:HGNC Symbol;Acc:HGNC:12390]	762	743	829	951	818	1285	34.4438	36.0411	34.402	44.9947	42.3489	50.06	34.9623	45.8012	-0.389585	0.000366044	0.00338958	-
ENSSSCG00000027869	PHF13	PHD finger protein 13 [Source:HGNC Symbol;Acc:HGNC:22983]	154	163	150	204	193	273	3.88236	4.40977	3.47168	5.38308	5.57268	5.93157	3.92127	5.62911	-0.521586	0.000366332	0.00339041	-
ENSSSCG00000015593	NSL1	NSL1, MIS12 kinetochore complex component [Source:HGNC Symbol;Acc:HGNC:24548]	538	474	559	403	411	549	11.1247	10.5181	10.6118	8.7224	9.73374	9.78386	10.7515	9.41333	0.191766	0.000367918	0.00340324	-
ENSSSCG00000002380	ZC2HC1C	zinc finger, C2HC-type containing 1C [Source:HGNC Symbol;Acc:HGNC:20354]	213	183	227	319	217	360	5.124	4.72426	5.01334	8.03238	5.97889	7.46387	4.95387	7.15838	-0.531078	0.000369389	0.003415	-
ENSSSCG00000004691	EIF3J	eukaryotic translation initiation factor 3, subunit J [Source:HGNC Symbol;Acc:HGNC:3270]	5701	5548	5682	4820	4678	5668	140.74	146.98	128.778	124.549	132.27	120.595	138.833	125.804	0.142164	0.000371647	0.00343401	-
ENSSSCG00000003402	PGD	phosphogluconate dehydrogenase [Source:HGNC Symbol;Acc:HGNC:8891]	4939	4501	5749	6029	5390	7379	154.714	151.305	165.331	197.679	193.38	199.214	157.116	196.757	-0.324583	0.000374108	0.00345488	-
ENSSSCG00000012053	CBR3	-	187	170	237	294	248	290	6.39873	6.24247	7.44516	10.5299	9.71934	8.55229	6.69545	9.60052	-0.519931	0.000376324	0.00347346	-
ENSSSCG00000029434	SLC10A5	solute carrier family 10, member 5 [Source:HGNC Symbol;Acc:HGNC:22981]	26	23	24	41	38	56	0.898493	0.852949	0.761422	1.48307	1.50406	1.66789	0.837621	1.55167	-0.889454	0.000377363	0.00348117	-
ENSSSCG00000010685	-	-	3143	3007	3184	2749	2475	3278	46.0965	47.3271	42.8716	42.201	41.5749	41.4347	45.4317	41.7369	0.122378	0.000380425	0.00350752	-
ENSSSCG00000016079	MOB4	MOB family member 4, phocein [Source:HGNC Symbol;Acc:HGNC:17261]	695	656	775	595	527	769	53.8855	54.5814	55.1648	48.2869	46.7983	51.3861	54.5439	48.8238	0.159835	0.000382035	0.00351886	-
ENSSSCG00000022116	-	-	1565	1529	1956	2005	1788	2758	35.2998	37.01	40.5042	47.3367	46.1911	53.6147	37.6047	49.0475	-0.383268	0.000382068	0.00351886	-
ENSSSCG00000015955	ITGA6	integrin, alpha 6 [Source:HGNC Symbol;Acc:HGNC:6142]	8463	8335	8807	7930	6606	8473	50.2354	53.094	47.994	49.2702	44.9114	43.3466	50.4411	45.8427	0.137907	0.000383141	0.00352684	-
ENSSSCG00000008857	MSMO1	methylsterol monooxygenase 1 [Source:HGNC Symbol;Acc:HGNC:10545]	1614	1563	1591	1351	1277	1641	36.2783	37.7013	32.8312	31.7852	32.8751	31.7895	35.6036	32.1499	0.147208	0.000389385	0.00358004	-
ENSSSCG00000016186	-	-	345	288	354	402	390	504	6.66152	5.96761	6.27524	8.12466	8.62484	8.38719	6.30146	8.3789	-0.411075	0.00038976	0.00358004	-
ENSSSCG00000016988	ERGIC1	endoplasmic reticulum-golgi intermediate compartment 1 [Source:HGNC Symbol;Acc:HGNC:29205]	1858	1653	2113	2206	2047	2727	45.8934	43.8159	47.9156	57.0342	57.9102	58.0526	45.875	57.6657	-0.330006	0.000389599	0.00358004	-
ENSSSCG00000029174	CCDC126	coiled-coil domain containing 126 [Source:HGNC Symbol;Acc:HGNC:22398]	207	205	217	169	136	207	14.852	15.7842	14.2938	12.6919	11.176	12.8002	14.9767	12.2227	0.293155	0.000389244	0.00358004	-
ENSSSCG00000000975	PANX2	pannexin 2 [Source:HGNC Symbol;Acc:HGNC:8600]	425	419	566	601	522	740	6.46174	6.83642	7.90043	9.56446	9.09	9.69671	7.0662	9.45039	-0.41944	0.000390344	0.00358348	-
ENSSSCG00000010952	ZCCHC6	zinc finger, CCHC domain containing 6 [Source:HGNC Symbol;Acc:HGNC:25817]	1259	1083	1208	1067	925	1116	3.81122	3.5182	3.3572	3.38086	3.20709	2.91162	3.56221	3.16652	0.169871	0.000391924	0.00359605	-
ENSSSCG00000021576	CD83	CD83 molecule [Source:HGNC Symbol;Acc:HGNC:1703]	53	46	58	29	38	33	1.79185	1.66893	1.80022	1.02624	1.47144	0.96155	1.75367	1.15308	0.604888	0.000393411	0.00360775	-
ENSSSCG00000007874	ABCC1	ATP-binding cassette, sub-family C (CFTR/MRP), member 1 [Source:HGNC Symbol;Acc:HGNC:51]	2289	1954	2538	1980	1720	2428	23.5366	21.5614	23.9587	21.3102	20.2562	21.5169	23.0189	21.0278	0.130521	0.000394381	0.0036147	-
ENSSSCG00000017688	GGNBP2	gametogenetin binding protein 2 [Source:HGNC Symbol;Acc:HGNC:19357]	2287	1990	2286	1950	1729	2290	36.7104	34.2791	33.6878	32.7629	31.7871	31.6804	34.8924	32.0768	0.121384	0.00039606	0.00362619	-
ENSSSCG00000025766	SLC10A3	solute carrier family 10, member 3 [Source:HGNC Symbol;Acc:HGNC:22979]	903	758	1059	1069	1008	1471	28.4639	25.6407	30.6461	35.2703	36.3915	39.9624	28.2502	37.2081	-0.397352	0.000396037	0.00362619	-
ENSSSCG00000017280	ICAM2	intercellular adhesion molecule 2 [Source:HGNC Symbol;Acc:HGNC:5345]	9	8	11	2	1	5	0.160293	0.152893	0.179864	0.0372845	0.0204046	0.076751	0.16435	0.0448134	1.87477	0.00040443	0.00370084	UP
ENSSSCG00000025089	ST3GAL2	ST3 beta-galactoside alpha-2,3-sialyltransferase 2 [Source:HGNC Symbol;Acc:HGNC:10863]	278	234	331	390	305	455	10.2664	9.27351	11.2221	15.0753	12.9005	14.4817	10.254	14.1525	-0.464862	0.000404823	0.00370245	-
ENSSSCG00000023631	-	-	1753	1622	1974	2151	1938	2515	20.716	20.5697	21.4163	26.6066	26.2307	25.615	20.9007	26.1508	-0.323304	0.000406722	0.00371783	-
ENSSSCG00000006229	ASPH	aspartate beta-hydroxylase [Source:HGNC Symbol;Acc:HGNC:757]	252	262	292	368	312	400	6.84134	7.63302	7.27775	10.4572	9.70126	9.35909	7.2507	9.83918	-0.440417	0.000410694	0.00375212	-
ENSSSCG00000030486	-	-	811	709	820	686	609	779	33.4782	31.4081	31.0762	29.6409	28.7933	27.7147	31.9875	28.7163	0.155639	0.000412768	0.00376905	-
ENSSSCG00000013751	NACC1	nucleus accumbens associated 1, BEN and BTB (POZ) domain containing [Source:HGNC Symbol;Acc:HGNC:20967]	5010	4558	5951	6058	5600	7637	42.48	41.4739	46.3244	53.7652	54.3835	55.8087	43.4261	54.6525	-0.331724	0.000414958	0.00378702	-
ENSSSCG00000003135	KCNJ14	potassium channel, inwardly rectifying subfamily J, member 14 [Source:HGNC Symbol;Acc:HGNC:6260]	45	36	42	33	16	23	0.770191	0.661221	0.659945	0.591192	0.31364	0.339267	0.697119	0.4147	0.749338	0.000420414	0.00383476	-
ENSSSCG00000017232	SLC9A3R1	-	2889	2854	3644	3758	3375	4649	64.2026	68.0632	74.3458	87.4152	85.9035	89.0423	68.8705	87.4537	-0.344632	0.000423843	0.00386397	-
ENSSSCG00000014538	MGAT1	mannosyl (alpha-1,3-)-glycoprotein beta-1,2-N-acetylglucosaminyltransferase [Source:HGNC Symbol;Acc:HGNC:7044]	1555	1410	1861	1906	1730	2433	28.5495	27.7805	31.368	36.6282	36.3786	38.4983	29.2327	37.1684	-0.346494	0.000425277	0.00387497	-
ENSSSCG00000009094	CCNA2	-	4309	3859	4101	4865	4586	5941	105.455	101.348	92.1407	124.623	128.545	125.308	99.6479	126.159	-0.340328	0.000430605	0.00391934	-
ENSSSCG00000015784	ACSL1	acyl-CoA synthetase long-chain family member 1 [Source:HGNC Symbol;Acc:HGNC:3569]	2584	2202	2976	2988	2872	3908	37.2691	34.0822	39.406	45.1089	47.4432	48.5784	36.9191	47.0435	-0.349627	0.000430478	0.00391934	-
ENSSSCG00000013146	FAM111A	family with sequence similarity 111, member A [Source:HGNC Symbol;Acc:HGNC:24725]	162	160	155	225	190	254	4.00147	4.2411	3.51487	5.81717	5.37515	5.40717	3.91915	5.53316	-0.497564	0.000433689	0.00394529	-
ENSSSCG00000022998	PKIG	protein kinase (cAMP-dependent, catalytic) inhibitor gamma [Source:HGNC Symbol;Acc:HGNC:9019]	639	531	730	754	714	1000	23.812	21.2346	24.9742	29.4098	30.4737	32.1164	23.3402	30.6666	-0.393851	0.000437667	0.00397936	-
ENSSSCG00000029082	KMT2E	lysine (K)-specific methyltransferase 2E [Source:HGNC Symbol;Acc:HGNC:18541]	7405	6421	7049	6460	5308	6789	59.3684	55.2442	51.8837	54.2111	48.741	46.9103	55.4988	49.9541	0.151853	0.000439149	0.00399071	-
ENSSSCG00000009855	KSR2	kinase suppressor of ras 2 [Source:HGNC Symbol;Acc:HGNC:18610]	21	12	9	5	2	7	0.368923	0.226238	0.145149	0.0919337	0.0402333	0.105993	0.24677	0.0793866	1.6362	0.000439804	0.0039924	UP
ENSSSCG00000021586	ZHX2	zinc fingers and homeoboxes 2 [Source:HGNC Symbol;Acc:HGNC:18513]	335	269	396	257	215	342	6.01613	5.18417	6.52892	4.83094	4.42225	5.29335	5.90974	4.84885	0.285452	0.000439772	0.0039924	-
ENSSSCG00000025883	RPL37	ribosomal protein L37 [Source:RefSeq peptide;Acc:NP_001230532]	941	891	1079	1154	1109	1378	38.2164	38.8322	40.2305	49.0559	51.5851	48.2327	39.093	49.6246	-0.344144	0.000440037	0.0039924	-
ENSSSCG00000006061	ZNF706	zinc finger protein 706 [Source:HGNC Symbol;Acc:HGNC:24992]	2843	2701	3108	2523	2417	2947	37.9194	38.6601	38.0573	35.223	36.9227	33.8763	38.2123	35.3407	0.112706	0.000444529	0.00403101	-
ENSSSCG00000013933	PBX4	pre-B-cell leukemia homeobox 4 [Source:HGNC Symbol;Acc:HGNC:13403]	26	37	30	55	47	62	0.627123	0.957738	0.664325	1.38858	1.29842	1.28887	0.749729	1.32529	-0.821865	0.000447761	0.00405816	-
ENSSSCG00000013786	ZNF333	zinc finger protein 333 [Source:HGNC Symbol;Acc:HGNC:15624]	60	44	54	30	24	48	1.09448	0.86131	0.904312	0.572789	0.501417	0.754615	0.953368	0.609607	0.645154	0.000452136	0.00409564	-
ENSSSCG00000001723	PLA2G7	phospholipase A2, group VII (platelet-activating factor acetylhydrolase, plasma) [Source:HGNC Symbol;Acc:HGNC:9040]	392	351	373	475	457	538	6.18036	5.93866	5.39896	7.83874	8.25234	7.31043	5.83933	7.8005	-0.417765	0.000453803	0.00410856	-
ENSSSCG00000003733	KLHL14	kelch-like family member 14 [Source:HGNC Symbol;Acc:HGNC:29266]	742	749	780	1023	895	1036	8.3453	9.0401	8.05388	12.0431	11.529	10.0422	8.47976	11.2048	-0.40202	0.000455077	0.00411791	-
ENSSSCG00000008170	-	60S ribosomal protein L31 [Source:UniProtKB/Swiss-Prot;Acc:P62901]	10	13	22	50	29	28	0.541992	0.756092	1.09467	2.83651	1.80017	1.30791	0.797583	1.98153	-1.31291	0.000456722	0.00412907	DOWN
ENSSSCG00000017084	FAT2	FAT atypical cadherin 2 [Source:HGNC Symbol;Acc:HGNC:3596]	134	129	149	209	159	216	0.50831	0.525132	0.5189	0.829847	0.690803	0.706174	0.517447	0.742274	-0.520541	0.000456795	0.00412907	-
ENSSSCG00000027351	ZNF454	zinc finger protein 454 [Source:HGNC Symbol;Acc:HGNC:21200]	174	176	159	145	106	132	4.96535	5.38974	4.16552	4.33106	3.46449	3.24642	4.8402	3.68066	0.395104	0.000460766	0.00416276	-
ENSSSCG00000016036	WDR75	WD repeat domain 75 [Source:HGNC Symbol;Acc:HGNC:25725]	3658	3606	3858	3288	3039	3813	41.7651	44.1824	40.4395	39.2941	39.7405	37.5205	42.129	38.8517	0.116836	0.000463598	0.00418612	-
ENSSSCG00000025092	CDK4	Cyclin-dependent kinase 4 [Source:UniProtKB/Swiss-Prot;Acc:P79432]	2634	2612	3197	3303	3004	4276	27.2952	29.0467	30.4149	35.8265	35.6535	38.1891	28.9189	36.5564	-0.338109	0.000464721	0.00419405	-
ENSSSCG00000020678	BANP	BTG3 associated nuclear protein [Source:HGNC Symbol;Acc:HGNC:13450]	29	29	36	16	20	15	1.74549	1.87312	1.98928	1.00802	1.37872	0.778085	1.8693	1.05494	0.825333	0.000465428	0.0041982	-
ENSSSCG00000029544	RAB2B	RAB2B, member RAS oncogene family [Source:HGNC Symbol;Acc:HGNC:20246]	988	1004	1220	926	823	1110	14.4951	15.8071	16.4322	14.22	13.8292	14.0352	15.5781	14.0281	0.1512	0.000466249	0.00420338	-
ENSSSCG00000014042	PRELID1	-	3015	2832	3641	3656	3494	4644	109.027	109.899	120.876	138.381	144.711	144.734	113.267	142.609	-0.332332	0.000469844	0.00423356	-
ENSSSCG00000014957	-	-	3	6	11	18	20	17	0.348569	0.748214	1.17351	2.18934	2.66174	1.70249	0.756764	2.18452	-1.5294	0.00047301	0.00425983	DOWN
ENSSSCG00000010969	GALT	galactose-1-phosphate uridylyltransferase [Source:HGNC Symbol;Acc:HGNC:4135]	192	173	251	283	231	346	6.21687	6.01132	7.46135	9.5914	8.56672	9.65557	6.56318	9.27123	-0.498365	0.000481385	0.00433297	-
ENSSSCG00000015432	ATXN7L1	ataxin 7-like 1 [Source:HGNC Symbol;Acc:HGNC:22210]	276	254	278	225	203	244	4.25502	4.20223	3.93468	3.63077	3.58442	3.24201	4.13064	3.48574	0.244904	0.00048278	0.00434095	-
ENSSSCG00000023684	-	-	661	757	809	485	597	736	76.8082	94.3964	86.3034	58.9893	79.4535	73.7083	85.836	70.717	0.279525	0.000482663	0.00434095	-
ENSSSCG00000005067	C14orf105	chromosome 14 open reading frame 105 [Source:HGNC Symbol;Acc:HGNC:20189]	210	225	232	303	252	357	6.49716	7.47038	6.58971	9.81237	8.92973	9.5193	6.85242	9.42047	-0.459186	0.000485199	0.0043604	-
ENSSSCG00000015534	ACBD6	acyl-CoA binding domain containing 6 [Source:HGNC Symbol;Acc:HGNC:23339]	897	939	1068	1195	1088	1385	27.3959	30.7761	29.946	38.2021	38.0588	36.4566	29.3727	37.5725	-0.355202	0.000485485	0.00436067	-
ENSSSCG00000016174	FN1	fibronectin 1 [Source:HGNC Symbol;Acc:HGNC:3778]	191813	174750	207323	174864	148691	209207	1064.62	1040.85	1056.42	1015.88	945.225	1000.75	1053.97	987.286	0.0942888	0.000488744	0.00438764	-
ENSSSCG00000017553	KAT7	K(lysine) acetyltransferase 7 [Source:HGNC Symbol;Acc:HGNC:17016]	2173	2074	2661	2132	1719	2280	27.4905	28.1569	30.9058	28.2316	24.9076	24.8593	28.8511	25.9995	0.150143	0.00048919	0.00438933	-
ENSSSCG00000016569	SMO	smoothened, frizzled class receptor [Source:HGNC Symbol;Acc:HGNC:11119]	833	761	1004	1016	983	1300	8.55558	8.3877	9.46698	10.9225	11.5635	11.5075	8.80342	11.3312	-0.364162	0.00049151	0.00440782	-
ENSSSCG00000006988	PDGFRL	platelet-derived growth factor receptor-like [Source:HGNC Symbol;Acc:HGNC:8805]	20	13	17	7	6	8	0.859356	0.599411	0.67059	0.314804	0.295261	0.296257	0.709786	0.302107	1.23232	0.000492897	0.00441562	UP
ENSSSCG00000015792	LRP2BP	LRP2-binding protein [Source:RefSeq peptide;Acc:NP_001230495]	49	37	49	85	52	92	0.685518	0.555494	0.629339	1.2447	0.833215	1.10927	0.62345	1.06239	-0.768974	0.000492803	0.00441562	-
ENSSSCG00000027030	BDKRB2	-	15	13	14	5	2	9	0.125348	0.11658	0.107406	0.0437318	0.0191385	0.0648189	0.116445	0.0425631	1.45197	0.000501839	0.00449337	UP
ENSSSCG00000006361	PPOX	protoporphyrinogen oxidase [Source:HGNC Symbol;Acc:HGNC:9280]	966	908	1150	1174	1131	1496	22.2327	22.4261	24.2988	28.2818	29.8133	29.6741	22.9859	29.2564	-0.348006	0.000503424	0.00450519	-
ENSSSCG00000011433	WDR82	WD repeat domain 82 [Source:HGNC Symbol;Acc:HGNC:28826]	3824	3604	4239	3480	3100	4207	35.3335	35.7362	35.9589	33.6569	32.8068	33.5022	35.6762	33.322	0.0984882	0.000505956	0.00452548	-
ENSSSCG00000027270	TIMM9	translocase of inner mitochondrial membrane 9 homolog (yeast) [Source:HGNC Symbol;Acc:HGNC:11819]	1440	1422	1677	1301	1237	1585	17.0528	18.0712	18.2322	16.1264	16.7778	16.1769	17.7854	16.3604	0.12049	0.000508549	0.00454629	-
ENSSSCG00000025579	-	-	1050	882	1042	913	692	992	13.4797	12.151	12.2809	12.2683	10.1749	10.9757	12.6372	11.1396	0.181972	0.000511137	0.00456703	-
ENSSSCG00000009384	INTS6	integrator complex subunit 6 [Source:HGNC Symbol;Acc:HGNC:14879]	6899	6601	6924	6105	5539	6903	53.6927	55.1306	49.472	49.7325	49.3734	46.3019	52.7651	48.4693	0.122514	0.000511982	0.00456979	-
ENSSSCG00000027764	-	-	2702	2328	2659	2268	2044	2701	145.572	134.595	131.518	127.898	126.127	125.415	137.229	126.48	0.117674	0.000511886	0.00456979	-
ENSSSCG00000021564	IRX5	iroquois homeobox 5 [Source:HGNC Symbol;Acc:HGNC:14361]	116	106	149	184	153	191	6.5707	6.44338	7.74838	10.9092	9.92605	9.32436	6.92082	10.0532	-0.538642	0.000514002	0.00458542	-
ENSSSCG00000027707	-	-	172	168	209	161	119	149	8.0567	8.44483	8.98767	7.89366	6.38422	6.01517	8.4964	6.76435	0.3289	0.000514662	0.00458891	-
ENSSSCG00000011368	P4HTM	prolyl 4-hydroxylase, transmembrane (endoplasmic reticulum) [Source:HGNC Symbol;Acc:HGNC:28858]	128	108	143	168	144	236	3.32711	3.01254	3.41245	4.57079	4.28699	5.28689	3.2507	4.71489	-0.536475	0.000518066	0.00461612	-
ENSSSCG00000015316	-	-	57	31	27	25	13	13	3.5735	2.08564	1.55401	1.64053	0.933448	0.702436	2.40438	1.09214	1.13851	0.000518254	0.00461612	UP
ENSSSCG00000012631	LONRF3	LON peptidase N-terminal domain and ring finger 3 [Source:HGNC Symbol;Acc:HGNC:21152]	194	182	237	151	140	88	0.900416	0.906496	1.00986	0.733575	0.744222	0.352012	0.938925	0.609936	0.622351	0.000523298	0.00465861	-
ENSSSCG00000024030	AKAP10	A kinase (PRKA) anchor protein 10 [Source:HGNC Symbol;Acc:HGNC:368]	618	566	659	512	452	671	32.072	31.5216	31.3976	27.812	26.8663	30.0118	31.6637	28.23	0.165599	0.00052841	0.00470166	-
ENSSSCG00000023992	-	-	265	303	283	420	364	408	7.38502	9.06153	7.24043	12.2512	11.6182	9.79935	7.89566	11.2229	-0.507317	0.000532409	0.00473478	-
ENSSSCG00000021390	-	-	12	0	0	37	31	0	0.922477	0	0	2.9772	2.72944	0	0.307492	1.90221	-2.62906	0.000534311	0.00474922	DOWN
ENSSSCG00000026590	-	-	772	721	909	933	895	1206	13.4215	13.4515	14.5084	16.9781	17.8212	18.0702	13.7938	17.6232	-0.353454	0.000539884	0.00479625	-
ENSSSCG00000003828	-	-	98	95	99	153	150	139	3.56664	3.71033	3.30781	5.82844	6.25256	4.35994	3.52826	5.48031	-0.635302	0.00054094	0.00480313	-
ENSSSCG00000008638	YWHAQ	tyrosine 3-monooxygenase/tryptophan 5-monooxygenase activation protein, theta [Source:HGNC Symbol;Acc:HGNC:12854]	8268	7843	10073	10119	9424	12784	430.563	438.3	481.579	551.568	562.087	573.766	450.148	562.474	-0.321387	0.000545135	0.00483786	-
ENSSSCG00000018063	-	-	3886	3882	4934	4867	5001	6163	111.81	119.864	130.332	146.577	164.804	152.828	120.669	154.737	-0.358761	0.000551104	0.00488829	-
ENSSSCG00000004757	VPS18	vacuolar protein sorting 18 homolog (S. cerevisiae) [Source:HGNC Symbol;Acc:HGNC:15972]	930	806	1079	1118	1003	1495	9.15853	8.51789	9.75523	11.5242	11.313	12.6887	9.14389	11.8419	-0.373026	0.00055341	0.0049046	-
ENSSSCG00000007046	TRMT6	tRNA methyltransferase 6 [Source:HGNC Symbol;Acc:HGNC:20900]	2060	1813	2102	1700	1630	2127	28.7838	27.1852	26.9642	24.8631	26.0856	25.6142	27.6444	25.521	0.115304	0.000553518	0.0049046	-
ENSSSCG00000012137	BMX	BMX non-receptor tyrosine kinase [Source:HGNC Symbol;Acc:HGNC:1079]	195	196	249	278	239	365	1.9195	2.07045	2.25022	2.86434	2.69454	3.09655	2.08006	2.88514	-0.472019	0.000554385	0.00490973	-
ENSSSCG00000006294	NME7	NME/NM23 family member 7 [Source:HGNC Symbol;Acc:HGNC:20461]	307	310	339	446	368	456	14.7157	15.9463	14.9182	22.3771	20.2034	18.8383	15.1934	20.4729	-0.430271	0.000555966	0.00492118	-
ENSSSCG00000013272	-	-	13	15	17	29	24	39	0.439831	0.544622	0.528039	1.02701	0.930023	1.13722	0.504164	1.03142	-1.03266	0.000556761	0.00492566	DOWN
ENSSSCG00000017905	PFN1	-	7490	7112	9529	9219	9003	12127	380.406	387.625	444.31	490.089	523.703	530.825	404.114	514.872	-0.349454	0.000559692	0.00494646	-
ENSSSCG00000022061	TRMT12	-	482	433	475	351	367	481	9.62336	9.27729	8.70655	7.3352	8.39223	8.27668	9.2024	8.00137	0.201762	0.000559651	0.00494646	-
ENSSSCG00000016584	-	-	103	108	153	85	80	106	24.6339	27.7186	33.5938	21.2784	21.9136	21.849	28.6487	21.6803	0.402086	0.000564464	0.00498347	-
ENSSSCG00000016892	FST	Follistatin FS-303 [Source:UniProtKB/Swiss-Prot;Acc:P10669]	48	44	51	21	26	45	1.23347	1.21338	1.2032	0.564849	0.765225	0.996627	1.21668	0.775567	0.649625	0.000564176	0.00498347	-
ENSSSCG00000013878	PGLS	6-phosphogluconolactonase [Source:HGNC Symbol;Acc:HGNC:8903]	677	622	816	830	817	1044	21.032	20.7366	23.2732	26.9896	29.0701	27.9528	21.6806	28.0042	-0.369237	0.000565412	0.00498925	-
ENSSSCG00000015099	-	-	4663	4320	5499	5742	5074	7096	20.2436	20.1261	21.9169	26.0922	25.2293	26.5502	20.7622	25.9572	-0.322177	0.000566958	0.00500031	-
ENSSSCG00000023822	-	-	22	7	14	5	6	2	2.21478	0.756285	1.29389	0.526827	0.691791	0.173554	1.42165	0.464057	1.61519	0.000571383	0.00503674	UP
ENSSSCG00000012608	ZBTB33	zinc finger and BTB domain containing 33 [Source:HGNC Symbol;Acc:HGNC:16682]	2087	1929	2056	1761	1633	2132	13.1571	13.0504	11.8996	11.6204	11.7911	11.5839	12.7023	11.6652	0.12289	0.0005725	0.00504218	-
ENSSSCG00000024295	SIAH2	siah E3 ubiquitin protein ligase 2 [Source:HGNC Symbol;Acc:HGNC:10858]	253	278	359	411	365	437	1.99061	2.34728	2.59319	3.3848	3.28921	2.96332	2.31036	3.21244	-0.475556	0.000572888	0.00504218	-
ENSSSCG00000030680	TCF7	transcription factor 7 (T-cell specific, HMG-box) [Source:HGNC Symbol;Acc:HGNC:11639]	341	335	424	435	449	560	4.01925	4.23729	4.58807	5.36667	6.06135	5.68866	4.28154	5.70556	-0.414239	0.000572797	0.00504218	-
ENSSSCG00000011125	GATA3	GATA binding protein 3 [Source:HGNC Symbol;Acc:HGNC:4172]	47	38	43	24	29	25	0.647309	0.561631	0.543702	0.345989	0.457446	0.296749	0.584214	0.366728	0.671786	0.000576643	0.00507261	-
ENSSSCG00000017218	CDR2L	cerebellar degeneration-related protein 2-like [Source:HGNC Symbol;Acc:HGNC:29999]	2767	2398	844	976	890	1326	35.5524	33.0646	9.95579	13.1261	13.0973	14.6837	26.1909	13.6357	0.941678	0.000579007	0.00509078	-
ENSSSCG00000004861	TSHZ1	teashirt zinc finger homeobox 1 [Source:HGNC Symbol;Acc:HGNC:10669]	188	173	212	272	235	276	2.61797	2.58527	2.71029	3.96462	3.74807	3.31244	2.63784	3.67504	-0.478402	0.000581519	0.00510761	-
ENSSSCG00000021026	TMEM51	-	550	489	598	678	631	765	9.22143	8.79829	9.20471	11.8985	12.1171	11.0542	9.07481	11.6899	-0.365327	0.000581425	0.00510761	-
ENSSSCG00000021769	-	-	62	76	68	56	36	38	3.64912	4.80025	3.67433	3.44991	2.42674	1.92759	4.04123	2.60142	0.635498	0.000582203	0.00511098	-
ENSSSCG00000025067	ECE2	endothelin converting enzyme 2 [Source:HGNC Symbol;Acc:HGNC:13275]	52	37	48	76	54	100	0.679729	0.519029	0.576032	1.03985	0.808455	1.12658	0.591596	0.99163	-0.745189	0.000584334	0.00512705	-
ENSSSCG00000024278	-	-	65	72	77	54	48	44	0.806067	0.958168	0.876639	0.700935	0.681762	0.470267	0.880291	0.617655	0.511181	0.000590882	0.00518184	-
ENSSSCG00000014578	DENND5A	DENN/MADD domain containing 5A [Source:HGNC Symbol;Acc:HGNC:19344]	5135	4687	5703	4583	4227	5552	61.7975	60.5311	63.0096	57.7305	58.2633	57.5853	61.7794	57.8597	0.0945672	0.000591757	0.00518685	-
ENSSSCG00000013554	-	-	307	262	357	396	362	457	6.62383	6.06634	7.07152	8.94317	8.94568	8.49806	6.58723	8.79563	-0.417116	0.000595174	0.00521412	-
ENSSSCG00000024230	MYL9	Myosin regulatory light polypeptide 9 [Source:UniProtKB/Swiss-Prot;Acc:P29269]	461	436	511	573	503	743	13.3577	13.5572	13.5933	17.3785	16.6929	18.5546	13.5028	17.542	-0.377558	0.000596268	0.00522102	-
ENSSSCG00000005631	FAM102A	family with sequence similarity 102, member A [Source:HGNC Symbol;Acc:HGNC:31419]	954	860	1059	1177	997	1437	10.577	10.2322	10.7791	13.6589	12.6603	13.7311	10.5294	13.3501	-0.342419	0.000597148	0.00522336	-
ENSSSCG00000024452	-	-	151	128	182	113	104	147	1.61588	1.46992	1.78803	1.26571	1.27466	1.35576	1.62461	1.29871	0.323016	0.000596979	0.00522336	-
ENSSSCG00000028168	TAF7	TAF7 RNA polymerase II, TATA box binding protein (TBP)-associated factor, 55kDa [Source:HGNC Symbol;Acc:HGNC:11541]	1225	1259	1365	1176	988	1278	52.7354	58.1629	53.9476	52.9906	48.7142	47.4165	54.9486	49.7071	0.144631	0.000604462	0.00528463	-
ENSSSCG00000004076	MTRF1L	mitochondrial translational release factor 1-like [Source:HGNC Symbol;Acc:HGNC:21051]	180	160	204	151	134	145	5.93893	5.66513	6.17927	5.21481	5.06377	4.1232	5.92778	4.80059	0.304279	0.000605642	0.00529223	-
ENSSSCG00000000191	KMT2D	lysine (K)-specific methyltransferase 2D [Source:HGNC Symbol;Acc:HGNC:7133]	4283	3778	4642	3895	3001	4541	10.151	9.60893	10.1004	9.66256	8.14625	9.27562	9.95343	9.02814	0.140764	0.000608261	0.00531239	-
ENSSSCG00000011842	-	-	606	605	738	553	533	573	112.725	120.77	126.031	107.671	113.556	91.862	119.842	104.363	0.199526	0.000609549	0.0053182	-
ENSSSCG00000022454	NRBP1	nuclear receptor binding protein 1 [Source:HGNC Symbol;Acc:HGNC:7993]	3576	3122	3802	2870	2842	3866	97.4919	91.3393	95.1604	81.8989	88.7417	90.8375	94.6639	87.1594	0.119159	0.000609448	0.0053182	-
ENSSSCG00000001922	ARIH1	ariadne RBR E3 ubiquitin protein ligase 1 [Source:HGNC Symbol;Acc:HGNC:689]	1212	1076	1216	1024	948	1194	51.9778	49.52	47.8764	45.9664	46.5646	44.1318	49.7914	45.5542	0.128312	0.000611308	0.00533082	-
ENSSSCG00000028126	MPPE1	metallophosphoesterase 1 [Source:HGNC Symbol;Acc:HGNC:15988]	79	73	76	110	100	128	1.43009	1.41812	1.26307	2.08428	2.07334	1.997	1.37042	2.05154	-0.582087	0.000613415	0.00534646	-
ENSSSCG00000022806	LIN7C	lin-7 homolog C (C. elegans) [Source:HGNC Symbol;Acc:HGNC:17789]	4589	4456	4557	3978	3663	4732	46.6557	48.6167	42.5342	42.3327	42.6536	41.4632	45.9355	42.1499	0.124082	0.000617532	0.00537959	-
ENSSSCG00000000370	-	Diacylglycerol kinase alpha [Source:UniProtKB/Swiss-Prot;Acc:P20192]	3070	2724	3328	2573	2383	3403	45.9959	43.7967	45.7759	40.3502	40.8919	43.9414	45.1895	41.7278	0.114977	0.000617851	0.00537962	-
ENSSSCG00000030865	YY2	-	82	85	62	58	39	53	1.87106	2.08135	1.29878	1.38524	1.01923	1.04227	1.75039	1.14891	0.60741	0.000618557	0.00538303	-
ENSSSCG00000001702	SLC35B2	solute carrier family 35 (adenosine 3'-phospho 5'-phosphosulfate transporter), member B2 [Source:HGNC Symbol;Acc:HGNC:16872]	763	675	824	898	827	1110	17.4363	16.5534	17.2874	21.4798	21.6455	21.8617	17.0924	21.6623	-0.341838	0.00061989	0.005388	-
[truncated: 15,096 more rows]
